# Supplementary material for: Multiple Long-Read Sequencing Survey of Herpes Simplex Virus Dynamic Transcriptome
Source: Front Genet. 2019 Sep 24;10:834. doi: 10.3389/fgene.2019.00834 (PMC6769088; doi:10.3389/fgene.2019.00834)
Supplement: Supplementary Table 1 — Reads’ statistics. [file Table_1.xlsx]

## Sheet: ReadStat
	Sample	Read count	Mapped read count	Mapped fraction	Min read length (nt)	Min mapped read length (nt)	Mean read length (nt)	Stdev length (nt)	Mean mapped read length (nt)	Stdev mapped length (nt)	Median read length (nt)	Median mapped read length (nt)	Max read length (nt)	Max mapped read length (nt)
ONT MinION	1h	747977	4899	0.65%	79	89	850.972	637.450	796.925	526.100	690	715	101269	4577
	2h	1206198	19872	1.65%	79	83	731.017	512.854	653.664	506.057	621	439	112165	7628
	4h	630785	44996	7.13%	67	83	745.066	592.553	766.005	544.963	609	630	91777	5129
	6h	643492	160803	24.99%	64	81	835.294	601.156	869.556	533.127	669	898	63958	5625
	8h	271782	140424	51.67%	92	82	971.967	664.045	922.947	525.761	837	1005	49538	5654
	10h	317891	190284	59.86%	66	80	911.109	683.461	868.066	510.013	741	945	93428	5567
	12h	394844	229185	58.04%	71	83	979.266	740.265	916.274	597.052	814	950	81965	6633
	24h	432940	238377	55.06%	68	81	817.669	596.353	813.599	500.866	615	735	44361	5855
	Pooled_terminator	577137	96947	16.80%	63	84	767.653	602.689	873.250	518.956	616	886	108503	6458
	Pooled_o(d)T	307583	83568	27.17%	84	82	897.598	625.058	856.746	477.014	761	743	57802	5235
	Not_demultiplexed	1331855	117004	8.79%	1	86	730.442	1018.243	833.981	510.893	524	783	284129	6687
	Pooled_CAP_o(d)T	797571	41646	5.22%	5	104	893.737	728.929	683.810	337.918	677	578	50100	3464
	Pooled_dRNA	614667	24671	4.01%	5	99	447.927	560.443	823.357	537.428	269	703	53330	5102
	Pooled_random	1566744	39322	2.51%	5	90	716.780	555.212	766.939	448.266	594	672	10535	5124
	Pooled_o(d)T	2737762	65843	2.40%	5	113	1027.750	1102.513	1078.669	633.814	729	1024	569855	6380
	Pooled_CAP_random	3085128	8007	0.26%	5	96	605.829	699.776	387.862	143.139	499	396	253196	2070
PacBio RSII	Pooled_random	3921	496	12.65%	21	96	919.667	493.478	924.984	457.117	834	830.5	5223	2674
	Pooled_o(d)T	232428	38476	16.55%	8	80	1233.208	623.277	1369.018	511.373	1197	1308	9243	4822
PacBio Sequel	Pooled_o(d)T	263006	80061	30.44%	39	85	1969.736	909.693	1923.853	763.256	1814	1718	7171	6589
