# Supplementary material for: Multiple Long-Read Sequencing Survey of Herpes Simplex Virus Dynamic Transcriptome
Source: Front Genet. 2019 Sep 24;10:834. doi: 10.3389/fgene.2019.00834 (PMC6769088; doi:10.3389/fgene.2019.00834)
Supplement: Supplementary Table 2 — TSSs, TESs and introns. [file Table_2.xlsx]

## Sheet: TSS
pos	strand	gc_dist	gc_seq	ca_dist	ca_seq	ta_dist	ta_seq	tss_seq	canon_inr	non_demultiplexed_minion	1h_minion	2h_minion	4h_minion	6h_minion	8h_minion	10h_minion	12h_minion	24h_minion	pooled_terminator_minion	pooled_o(d)t_minion	pooled_random_rsII	pooled_o(d)T_rsII	pooled_o(d)T_sequel	pooled_cap_o(d)t_minion	pooled_cap_random_minion	pooled_random_minion	pooled_o(d)T_minion	pooled_dRNA_minion
1748	+	76	GCGCCG					CTCGCGCATTG		0	0	0	0	0	0	0	0	2	0	5	0	0	2	0	0	0	0	0
2117	+					33	GTATAA	TGGTCGCATTT		3	0	4	0	0	0	4	0	12	0	35	0	0	12	0	0	34	0	0
2586	+	68	GGGGCG			32	CTATAT	CTGTTGGGGGT		0	0	0	0	0	0	0	0	7	4	12	0	0	0	0	0	2	0	0
2643	+	125	GGGGCG			29	TATATA	CACATGGCCCC		0	0	0	0	0	0	0	0	3	0	4	0	0	0	0	0	0	0	0
4776	+	28	GCGGCG					ACTCAGGGCCG		0	0	0	0	3	4	4	6	4	2	4	0	0	2	0	0	0	0	0
4796	+	48	GCGGCG					GGCCAGGGTGG		0	0	0	0	2	0	0	0	0	0	0	0	2	0	0	0	0	0	0
4938	+	61	GCGGGG					CGGGCGGGGCC		0	0	0	0	2	0	3	0	0	4	4	0	0	0	0	0	0	0	0
4992	+	58	GGCGGG					CCCGCGCTGCT		0	0	0	0	2	2	2	2	0	2	0	0	0	0	0	0	0	0	0
5177	+	109	GGGCGG					GACATGGAGAC		0	0	0	0	2	0	2	3	0	0	0	0	0	0	0	0	0	0	0
5204	+	136	GGGCGG					TACGTGGTCCT		0	0	2	0	0	0	2	0	0	0	0	0	0	0	0	0	0	0	0
5402	+							CTAGTGGGCGC		0	0	0	0	2	0	0	3	0	0	0	0	0	0	0	0	0	0	0
5490	+	34	GGGGCG					AATAAGGGACG		2	0	0	0	0	0	4	0	0	0	0	0	0	0	0	0	0	0	0
5515	+	59	GGGGCG					GGGGAGGGGGG		0	0	0	0	0	0	0	3	3	0	0	0	0	0	0	0	0	0	0
8068	-	19	GCGGCG					GGGGAGGCGAG		0	0	0	0	0	0	0	2	0	3	0	0	0	0	0	0	0	0	0
8338	-					29	TAAATA	CAAACACAAAC		0	0	0	0	0	0	0	2	7	0	2	0	0	0	0	0	0	0	0
8393	-	74	GCGCCG			28	ATATAA	AGAACAGACAC	CANA	0	0	0	0	0	0	0	0	0	0	0	0	8	10	0	0	0	0	0
8423	-	44	GCGCCG					ACCCCACATAT	CANA	0	0	0	0	0	0	0	0	2	0	0	0	3	0	0	0	0	0	0
8733	-	46	GGGGCG					AGACCGACGGC		2	0	0	0	0	0	0	0	0	0	2	0	0	0	0	0	0	0	0
9242	+					30	GTATAT	GGAACGGGGAT		22	2	4	7	50	49	57	157	46	25	46	0	135	373	0	0	2	0	0
9298	+	50	CGGGGC					CACTTGGGGAC		0	0	0	0	0	0	2	0	0	0	0	0	0	3	0	0	0	0	0
9573	+					32	GTATAT	GGATTGGACAC		0	0	0	0	0	3	0	9	2	0	0	0	3	3	0	0	0	0	0
9636	+							TTTGTGGCGGG		0	0	0	0	2	0	2	0	0	0	0	0	0	0	0	0	0	0	0
9657	+							GACTTGAGTTA		0	0	0	0	2	0	0	0	0	0	0	0	0	2	0	0	0	0	0
9739	+	104	GGCGGG			27	ATAAAG	TGGACAGTCGC	CANT	18	2	25	76	77	31	34	17	26	45	36	0	850	452	3	0	4	6	0
9834	+							GATTTGGGACC		0	0	0	0	4	0	0	0	0	0	0	0	12	10	0	0	0	0	0
9867	+							ACCCCGGTTCT		0	0	0	0	0	0	2	2	3	0	0	0	0	0	0	0	0	0	0
9998	+							CCACTCCCGGC		0	0	0	0	3	2	4	3	5	0	2	0	0	7	0	0	0	0	0
10042	+							GGTTCGGGGGG		0	0	0	0	2	0	0	2	0	0	0	0	4	0	0	0	0	0	0
10186	+							CCTGCGGCGAC		4	0	0	0	2	2	0	4	7	0	2	0	0	0	0	0	0	0	0
10323	+							GTGCCAGACCG	CANA	0	0	0	0	0	0	0	0	6	4	0	0	8	7	2	0	0	0	0
10336	+					31	ATATAA	GAGGTGCTGCC		12	2	5	5	28	25	38	19	51	23	27	0	14	14	0	0	0	5	0
10451	+							GACTTGCGTTT		0	0	0	0	0	3	5	5	6	0	2	0	0	0	0	0	0	0	0
10616	+							AGCGCGGGGCG		3	0	2	0	6	3	3	8	19	5	10	0	0	0	0	0	0	0	0
10660	+	45	GGGGCG					TTCGTGGGCGG		3	0	0	0	4	0	0	4	0	0	4	0	0	0	0	0	0	0	0
10736	+	50	GCGCCG					AGAATGCCATC		0	0	0	0	7	10	9	6	10	8	7	0	8	0	2	0	0	0	0
10766	+	80	GCGCCG					ATTGCGTCCTC		0	0	0	0	0	0	0	0	3	0	0	0	0	2	0	0	0	0	0
10801	+							TCCAAGGTTCC		0	0	0	0	2	0	0	0	2	0	0	0	0	0	0	0	0	0	0
10950	-							AACCGTCTTTA		0	0	0	0	0	0	2	0	0	0	0	0	0	0	0	0	0	3	0
10974	+					31	ATAAAG	CTGGTCTCATA		10	0	2	2	11	18	51	31	201	28	20	0	10	8	20	0	0	2	0
11045	+							CTCGTGGGGCT		0	0	0	0	0	2	0	0	0	0	2	0	0	0	0	0	0	0	0
11155	+							TACACGGGGGC		0	0	0	0	2	0	0	0	0	0	0	0	2	0	0	0	0	0	0
11181	+							ACAGCGCCGTC		0	0	0	0	0	0	0	0	0	3	2	0	0	0	0	0	0	0	0
11284	+							AATTAGGGCGT		0	0	0	0	0	0	0	0	0	3	3	0	0	0	0	0	0	0	0
11972	-							CACACGGGGTG		0	0	0	0	0	0	0	3	2	4	0	0	0	0	0	0	0	0	0
12155	-	53	GCGCCG					AGCTCGAACGC		0	0	0	0	7	2	11	7	3	5	7	0	2	0	0	0	0	0	0
12209	+					31	CTATAA	GGCGCGACAGT		0	0	0	0	0	0	0	0	0	0	3	0	0	4	0	0	2	0	0
12295	-			123	CCAATC			GGTACGGGGCC		0	0	0	2	4	0	3	2	0	0	3	0	0	0	0	0	0	0	0
12351	+			120	CCAATG			GCGTCGGGCAG		0	0	0	0	0	0	0	0	0	0	5	0	0	0	0	0	3	0	0
12366	-							TCGCTGACCAG		0	0	0	0	0	2	2	5	0	0	0	0	0	0	0	0	0	0	0
12457	-							CCACCGAACCC		3	0	2	5	8	0	0	0	0	0	0	0	0	0	0	0	0	0	0
12498	-							AACGTGGTCAT		13	0	3	10	40	48	70	28	46	27	36	0	52	29	56	7	4	0	0
12600	+	124	GGCGGG					TCGGAGGAGGT		0	0	0	0	2	0	0	0	0	0	2	0	0	3	0	0	4	0	0
13164	-	59	GCGGGG					GAACCGGAGAC		0	0	0	0	0	2	0	3	0	0	0	0	5	4	0	0	0	0	0
13455	-	25	GCGGGC					AACTTTCTGCA		0	0	0	2	0	0	0	0	0	0	0	0	0	4	0	0	0	0	0
13518	-							TCGGTGGAGTT		9	0	2	9	35	14	25	31	8	12	23	0	43	69	3	0	11	6	0
14138	+					29	ATAAAA	GAGGCGGGCGT		0	0	0	0	0	0	0	0	0	0	5	0	0	9	0	0	0	0	0
14189	-							AGAGCGAGAAC		2	0	0	0	0	0	4	0	0	0	5	0	0	7	0	0	0	0	0
14253	-							CCGACGCAGAC		0	0	0	2	2	0	0	2	0	0	0	0	2	8	0	0	0	2	0
14929	+	40	GCGGGG					ACTGCAGATGG	CANA	0	0	0	0	3	2	0	2	0	0	9	3	0	82	0	0	4	0	0
14995	-	124	GGCGGG					GGTGCAGCCAA	CAG	2	0	0	0	0	0	0	0	0	0	0	0	0	2	0	0	0	0	0
15051	+							ACGGCTGGTCG		0	0	0	0	0	0	0	0	0	0	2	0	0	21	0	0	2	0	0
15427	-			131	GACCAA			GGGCTGCAGAC		0	0	0	0	0	0	2	0	0	0	3	0	0	0	0	0	0	0	0
15581	-	137	GGCGGG					CGCTCGGGCCG		17	2	6	27	36	2	6	8	2	24	100	0	11	42	0	0	12	3	0
15616	-	102	GGCGGG					CAGCCAGTCGA	CANT	0	0	0	0	0	0	0	0	0	0	0	0	3	11	0	0	0	0	0
15851	+					33	GTATAT	CGACTGGCTCG		0	0	0	0	3	3	0	2	0	0	0	0	0	18	0	0	0	0	0
15933	-							TCGAAGACCAG		0	0	0	0	0	0	0	0	0	0	0	0	0	2	0	0	2	0	0
16433	+	105	GGGGCG			34	GCTATA	CGAGCGCCTGC		8	0	2	3	24	24	50	26	21	29	18	0	9	204	0	0	0	4	0
16666	+							ACAGCTTTCAG		0	0	0	0	0	0	2	0	2	0	0	0	0	0	0	0	0	0	0
16697	+	113	GGGGCG					CGCCCAGGACC	CAG	0	0	0	0	0	0	2	0	0	0	0	0	0	6	0	0	0	0	0
16776	+							AACCAGGGCCA		0	0	0	0	0	0	0	0	2	0	0	0	0	2	0	0	0	0	0
16959	+							CTGACAGACAT	CANA	19	2	8	32	89	42	69	74	60	57	39	0	176	386	7	0	5	6	0
17063	+	37	GCGCCG					GGGCCGGTCCA		3	0	0	0	9	5	5	2	8	5	0	0	3	0	0	0	0	0	0
17125	+	71	GCGGGG					GCATCGGGCAC		0	0	0	0	3	2	2	2	0	0	0	0	0	3	0	0	0	0	0
17161	+	49	GGCGGG					GATGAGGGGTC		0	0	0	0	3	2	0	2	0	0	0	0	0	0	0	0	0	0	0
17430	+							CAGTTATCGCG		0	0	0	0	0	0	0	0	0	0	0	0	3	3	4	0	0	0	0
17649	+							CGCGGGTCGCC		0	0	0	0	0	0	0	0	0	0	0	0	0	0	11	22	0	0	0
17767	+							GTCCTGCCCCA		0	0	0	0	0	2	2	3	13	4	6	0	0	0	0	0	0	0	0
18461	-	20	GGCGGC					GACGCAGAGCA	CANA	2	0	0	0	0	0	2	4	5	4	3	0	0	0	0	0	0	0	0
18490	-							CCACTGCCTTC		0	0	0	0	0	0	0	0	4	2	0	0	0	0	0	0	0	0	0
18776	-	118	GGCGGG					CAGGCGGGAGT		2	0	0	0	2	3	0	5	5	0	0	0	0	0	0	0	0	0	0
18920	-	58	GGGGCG					GATGCGGCTTC		0	0	0	0	0	2	2	2	4	2	0	0	2	0	0	0	0	0	0
19019	-							CTGCAGATCGA		0	0	0	0	0	0	0	0	2	0	0	0	0	2	0	0	0	0	0
19243	-							TCCCCGGACTT		2	0	0	0	2	0	0	0	0	2	0	0	2	0	0	0	0	0	0
20679	-	51	GGGGCG			30	CTATAA	TCGGTACGTGG		0	0	0	0	0	0	0	0	0	0	0	0	2	21	0	0	0	0	0
22054	+	78	GCGGGC					CCGGAGCCGTC		0	0	0	0	0	3	2	0	0	0	0	0	0	2	0	0	0	0	0
22249	+					31	GTATAT	CACGTGGTCAC		0	0	0	0	0	5	7	8	14	4	0	0	0	15	0	0	3	0	0
22695	+							TTGCTGCATCG		0	0	0	0	0	0	0	2	8	0	4	0	0	6	0	0	0	2	0
22756	+							ACGTCGTAGTT		0	0	0	0	0	0	0	4	4	2	0	0	0	0	0	0	0	0	0
22883	+	62	GGGGCG					GGCCTGACTCA		0	0	0	0	5	3	4	9	7	4	3	0	7	13	0	0	0	0	0
22943	+	122	GGGGCG					CGAGCACACTC	CANA	56	3	5	20	114	199	213	225	465	81	84	3	858	2583	162	0	20	25	0
23029	+							ACCACAGTCAC	CANT	130	6	10	8	79	178	368	476	1135	144	133	0	521	2541	138	2	30	34	0
23118	+	71	GGGGCG					AACCCGGGGCA		0	0	0	0	2	4	5	12	5	0	0	0	2	0	0	0	0	0	0
23131	+							CATTCGGCCAA		0	0	0	0	0	0	0	0	7	0	0	0	0	0	2	0	0	0	0
23206	+							CCAATGGGACG		4	0	0	0	3	3	3	5	6	2	2	0	2	0	0	0	0	2	0
23264	+							TGACCGGGGCG		2	0	0	0	4	0	0	0	0	0	0	0	0	0	2	0	0	0	0
23283	+							GTGGTGGGTCT		0	0	0	0	0	0	0	5	0	0	0	0	2	0	0	0	0	0	0
23335	+	72	GGGGCG	135	CCAATG			GTCACGGGGCT		0	0	0	0	0	2	0	0	0	0	0	0	3	0	0	0	0	0	0
23364	+	31	CGGGGC					GTTCCGGGCAC		0	0	0	0	0	0	0	7	0	2	8	0	0	0	2	0	0	0	0
23408	+	75	CGGGGC					ATGCCGGGGTG		0	0	0	0	0	2	0	0	0	0	0	0	0	0	0	0	2	0	0
23469	+	37	GCGGGG					CACGCAGAGCC	CANA	0	0	0	0	0	3	0	5	5	0	0	0	4	7	0	0	0	0	0
23512	+	80	GCGGGG					TTGTTGGCCGT		0	0	2	0	8	3	6	10	16	4	7	0	5	0	0	0	0	0	0
23670	+							CCTGTTGCTGG		0	0	0	0	0	0	0	0	0	0	0	0	3	0	3	0	0	0	0
23695	+							CAGCTGGCCCA		0	0	0	0	0	3	4	5	0	0	2	0	0	0	0	0	0	0	0
23734	+							CTGGTGTATTT		0	0	0	0	0	0	7	0	18	3	4	0	0	0	0	0	0	2	0
23746	+							GCGGCCCATTT		2	0	0	0	0	0	0	0	6	0	0	0	0	0	4	0	0	0	0
23876	+	30	GCGCCG					TGTTGGGCGTC		0	0	0	0	0	0	0	0	0	0	3	0	0	0	13	0	0	0	0
23967	+							CATCTGCCTGA		0	0	0	0	0	0	7	0	10	0	3	0	0	0	3	0	0	0	0
23984	+							TGTTCGCCATT		4	0	0	0	2	3	10	11	23	5	4	0	0	0	9	0	0	0	0
24067	+							CTGGGGGCCGT		0	0	0	0	4	2	0	0	0	0	0	0	0	0	6	0	0	0	0
24082	+							GCCACGGGCAT		0	0	0	0	0	2	0	0	0	3	5	0	0	0	0	0	0	3	0
24142	+							GAGACGCAGTG		2	0	0	0	0	5	13	7	16	5	10	0	0	0	5	0	0	0	0
24215	+							TGGCCGTGCTC		0	0	0	0	0	0	0	0	0	0	2	0	0	0	12	0	0	0	0
24231	+							CACCCGCGCCT		0	0	0	0	0	0	0	0	0	0	0	0	0	0	5	3	0	0	0
24245	-	137	GGGCGG			28	ATAAAA	CCTGTGATACA		0	0	0	0	0	0	0	0	0	0	6	0	0	3	0	0	4	0	0
24297	+							ACACCGCGCAC		3	0	0	0	0	0	0	8	19	7	8	0	0	0	0	0	0	0	0
24423	+							CTCATACGGCG		0	0	0	0	0	0	0	0	0	0	0	0	0	0	5	14	0	0	0
25073	-							TCTCCGGGGCC		4	0	0	0	0	0	7	0	13	10	15	0	0	0	0	0	0	0	0
25089	-							GCTATGGGCCT		0	0	0	2	3	0	0	0	0	0	4	0	0	0	0	0	0	0	0
25118	-					30	CTATAA	CGCCTGGCATT		6	0	0	0	0	5	5	4	23	9	17	0	0	0	0	0	2	0	0
25240	-							CTCTCGGGGCC		0	0	0	0	0	4	7	3	17	6	2	0	0	0	3	0	4	0	0
25283	-							GCGGAGGAGGG		0	0	0	0	4	0	0	6	0	0	0	0	2	0	0	0	0	0	0
25370	-							GTGCAGGGCTA		0	0	0	0	4	2	2	2	5	2	0	0	3	0	0	0	0	0	0
25441	-	80	GCGGCG					GCTCCGGGGAT		0	0	0	0	2	2	0	0	0	2	2	0	0	0	0	0	0	0	0
25498	-					29	TAAATA	TGCTTCTGTTT		69	5	9	39	207	196	253	117	490	181	134	0	69	35	19	0	49	9	0
25574	-							GCCTCGGGCGA		0	0	0	0	0	0	0	2	0	0	0	0	5	0	0	0	0	0	0
25692	-							GTTCCGGGCAT		0	0	0	0	2	4	0	3	3	0	0	0	0	0	3	0	0	0	0
25915	-	80	GCGGCG					CGTGTGGGGTC		0	0	0	0	0	0	0	0	0	2	9	0	0	0	0	0	0	0	0
25936	-	59	GCGGCG					TCGCCGAAGAG		0	0	0	0	7	4	0	10	14	3	8	0	4	0	0	0	2	0	0
26012	-	49	GGCGGG					TGCGTGGGCCG		0	0	0	0	0	2	2	0	0	0	0	0	0	0	0	0	0	0	0
26151	-	33	GGCGGG					CCGCTGGGGCC		0	0	0	0	2	0	0	2	2	0	0	0	0	0	0	0	0	0	0
26196	-							GCTATGGGCCC		2	0	0	0	0	0	0	0	0	2	10	0	3	0	0	0	0	0	0
26333	-							GGTATGGTGGA		0	0	0	0	0	2	0	2	0	2	0	0	0	0	0	0	0	0	0
26388	-	36	GCGGCG					CCTCTGGGCCC		2	0	0	0	2	2	3	4	3	2	3	0	0	0	0	0	0	0	0
26447	-							TTCGAGCGCCA		2	0	0	0	0	0	0	0	2	0	0	0	0	0	0	0	0	0	0
26566	-							CTCCTGGGGGC		0	0	0	0	0	0	0	5	0	0	0	0	0	21	0	0	4	0	0
26584	-							CCCCAGACATT		5	0	0	0	21	12	10	6	0	8	6	0	0	17	0	0	6	0	0
26615	-							CCGGCACTTTC	CANT	14	0	2	36	89	52	31	22	29	33	11	0	56	220	0	0	13	5	0
26980	-							GTGTCACACCA	CANA	3	0	0	0	0	2	0	2	3	0	4	0	2	7	0	0	0	0	0
27045	-			123	GACCAA	31	GTATAA	GCGATACTGTC	TANT	46	2	9	42	132	98	63	51	49	77	118	0	457	1551	0	0	97	12	0
27230	-							ACTTCGCCCTG		0	0	0	0	2	0	2	2	0	2	3	0	0	2	0	0	0	0	0
27675	-	43	GCGCCG					CACCTGGATAT		0	0	0	0	0	4	0	7	2	5	12	0	0	5	0	0	0	0	0
27944	-					27	ATAAAG	CCGTTGAGCTC		0	0	0	0	0	0	0	0	2	0	0	0	0	3	0	0	2	0	0
28258	+	72	GGGGCG					GGCTCATTCGC	CANT	0	0	0	0	0	0	2	0	0	0	0	0	0	6	0	0	0	0	0
28528	+			117	GCCAAT			TCCCCACAGAG	CANA	2	0	0	0	0	0	0	0	0	0	0	0	3	23	0	0	0	0	0
28658	-							GCGGCGCGTCG		2	0	0	0	0	2	2	2	4	0	13	0	0	0	0	0	0	0	0
28687	-							CCTGTGTTAAA		0	0	0	0	0	0	0	0	0	0	5	0	0	0	0	0	5	0	0
28706	-							ATGATGCGACA		0	0	0	0	0	2	0	4	0	0	10	0	0	2	0	0	0	0	0
28801	+					29	ATAAAG	ATCTTGGGTGC		3	0	0	7	15	9	7	4	0	5	13	0	2	21	0	0	2	0	0
28871	+							GTCTCGGCCAG		0	0	0	0	0	2	0	0	0	2	0	0	0	2	0	0	0	0	0
29130	-							TCGCCGCCCAT		0	0	0	0	0	0	2	0	2	2	5	0	0	2	0	0	4	0	0
29249	-	44	GCGCCG					CGGCCGAGAAG		5	0	2	0	2	2	2	2	0	2	11	0	5	9	0	0	2	0	0
29301	+	43	GCGGCG					CTAAAGGGGCG		0	0	0	0	0	0	0	2	0	0	0	0	0	3	0	0	0	0	0
29409	+	95	GGGGCG					GACGTGGTGCC		0	0	0	0	3	2	5	0	4	0	0	0	2	10	0	0	0	0	0
29671	+							TGGCCGCCGTG		0	0	0	0	0	0	0	0	0	2	0	0	0	2	0	0	0	0	0
30000	+	67	GCGGGG			31	TAAAGG	TTTCCGGACGG		0	0	0	0	0	0	0	0	0	2	0	0	0	2	0	0	0	0	0
30432	-							GTCCAGGGGGA		0	0	0	0	0	2	0	0	0	9	7	0	0	0	0	0	0	0	0
30456	-							AAGATGGCCCA		0	0	0	0	0	0	6	6	4	3	6	0	0	0	0	0	0	0	0
30569	-							CGGGGGGCTGC		0	0	0	0	0	0	0	0	0	2	2	0	0	0	3	0	0	0	0
30606	-							CATCTGGGATG		0	0	0	0	0	0	3	0	0	2	3	0	0	0	0	0	0	0	0
30645	-							GACCTGGGGTC		0	0	0	0	2	2	4	0	3	2	2	0	0	0	0	0	0	0	0
30711	-	136	GGGCGG					GCCTTGGGCCC		0	0	0	0	0	0	0	0	2	4	0	0	0	0	0	0	0	0	0
30847	-							CATACGGGCGG		0	0	0	0	0	0	0	0	2	2	0	0	0	0	0	0	0	0	0
31158	-							ATCGCGCGCAT		0	0	0	0	0	0	0	0	2	2	0	0	2	0	0	0	0	0	0
31248	-	29	CGGCGG					CCCCCGGGGAC		0	0	0	0	2	0	0	2	0	0	0	0	0	0	0	0	0	0	0
31512	-							GTTGTCTTTCC		0	0	0	0	4	2	4	4	0	3	0	0	4	7	0	0	0	0	0
31607	-							CCTCCACAGCC	CANA	8	0	0	5	30	25	20	27	17	28	12	0	74	265	0	0	14	2	0
31830	-	61	GCGCCG	125	GACCAA			GTCCTGGCACA		0	0	0	2	3	0	0	0	0	0	0	0	2	2	0	0	0	0	0
33153	+	50	GCGCCG					ACCACGGGCAG		3	0	0	2	6	7	2	4	0	2	7	0	0	2	0	0	0	0	0
33629	-							CTAGAGACAGA		0	0	0	0	0	3	0	0	0	0	2	0	0	31	0	0	2	0	0
33813	-					31	TATATA	CGTCTGCGGCC		3	0	0	2	6	8	0	3	0	4	34	0	0	28	0	0	15	2	0
33868	+	65	GCGGGG			31	CTATAT	AGGGTGGTGAC		0	0	0	2	7	4	0	6	2	0	4	0	3	0	0	0	0	0	0
34038	-	40	GGGGCG					TGGTCAGAACG	CANA	0	0	0	0	0	0	0	0	0	0	2	0	0	3	0	0	3	0	0
35206	-							CACGCGGGCCA		0	0	0	0	0	0	9	0	9	3	0	0	0	0	0	0	0	0	0
35292	-							AGCTCATTCAC	CANT	4	0	0	0	0	0	0	0	16	0	4	0	0	0	0	0	0	0	0
35367	-							TCTTTGCGCTA		0	0	0	0	0	0	7	0	0	0	9	0	0	0	0	0	0	0	0
35409	-							TCACGGAGGGA		0	0	0	0	0	0	0	0	0	0	0	0	0	0	2	0	0	2	0
35538	-							CCGGAGGGCTG		0	0	0	0	0	0	0	0	0	3	2	0	0	0	0	0	2	0	0
35569	-							ATCCGGGACCT		2	0	0	0	0	3	0	0	0	0	0	0	0	0	4	0	0	0	0
35686	-							TTCGAGGGCCA		0	0	0	0	0	0	0	0	6	0	2	0	0	0	2	0	0	0	0
35721	-							GTAACGGGGAC		0	0	0	0	0	0	4	0	7	2	3	0	0	0	0	0	0	0	0
35967	-							GCGAAGGGCGG		0	0	0	0	0	0	0	0	0	0	4	0	0	0	2	0	0	0	0
36010	-							CCCTCGGGCAT		0	0	0	0	0	5	3	5	0	0	0	0	0	0	0	0	0	0	0
36198	-							GCTCTGGGGTC		8	0	0	0	8	12	13	29	9	13	16	0	0	7	0	0	0	0	0
36249	-					28	ATAAAA	CGGACGGATTC		524	30	74	181	1431	1299	1485	2662	1800	952	1211	3	838	795	18	0	226	101	0
36382	-							TCCTTGGGGTA		0	0	0	0	0	0	0	2	2	0	0	0	0	0	0	0	0	0	0
36413	-							GGACTGGCTCT		0	0	0	0	2	2	0	0	0	0	0	0	0	0	0	0	0	0	0
36460	-							AGACCCACTTC		0	0	0	0	0	2	0	2	0	0	0	0	0	0	0	0	0	0	0
36679	-	76	CGGGGC					TCGCCGCCAAA		0	0	0	0	2	5	5	7	4	0	3	0	0	0	0	0	0	0	0
36822	-	75	GGGGCG					GTCCCGGGCCT		0	0	0	0	0	0	2	0	0	2	0	0	0	0	0	0	0	0	0
36884	-							TACGCGGGGGA		0	0	0	0	0	0	0	2	2	0	0	0	0	0	0	0	0	0	0
37058	-	73	GCGGGG					CGCCTGGGGCC		0	0	0	0	2	0	0	2	0	0	3	0	0	0	0	0	0	0	0
37136	-	137	GGCGGG					TACCTGGGCCG		0	0	0	0	0	0	0	5	2	0	0	0	0	0	0	0	0	0	0
37163	-	110	GGCGGG					GACATGGGCAA		0	0	0	0	0	2	2	0	0	0	0	0	0	0	0	0	0	0	0
37304	-							TTCCTGGGCCA		6	0	0	0	2	2	0	5	0	33	35	0	0	0	0	0	2	0	0
37384	-	70	GGCGGG					GGTTTGGGTTC		0	0	0	0	0	0	2	2	0	0	0	0	0	0	0	0	0	0	0
37738	-	45	GCGGGC					TCGACGGGGCG		2	0	0	0	0	0	0	2	0	0	0	0	0	0	0	0	0	0	0
38064	-	61	GGGGCG					CTCGCGGGGCC		0	0	0	0	0	0	0	0	2	2	0	0	0	0	0	0	0	0	0
38126	-							CACCGGGGGGC		0	0	0	0	0	0	0	2	0	0	0	0	0	0	0	0	2	0	0
38167	-	66	GCGGCG					ACACCCAGGCC		0	0	0	0	0	0	0	2	0	0	0	0	0	3	0	0	0	0	0
38846	-	137	GGGCGG					GGGGGGGACGT		0	0	0	0	0	3	2	3	0	0	0	0	0	0	0	0	0	0	0
39177	-							GCTGCGCCTGT		2	0	0	0	0	0	0	0	0	2	0	0	0	0	0	0	5	0	0
39268	-							ACGCCGGGGAC		0	0	0	0	0	0	0	3	0	0	2	0	0	0	0	0	2	0	0
40632	-							TCGGTGGACCT		0	0	0	0	0	0	0	0	0	0	2	0	0	2	0	0	2	0	0
40768	-	44	GGGGCG	114	GCCAAT	29	GTATAT	TCCCCGGGTCT		11	0	4	2	8	15	7	20	33	9	167	2	0	50	0	0	122	4	0
40822	+					32	TATATA	CCGTTAGAACG	TANA	2	0	0	0	0	0	0	4	0	0	2	0	0	60	0	0	0	0	0
40959	-							CCTGCGCACAC		0	0	0	0	0	0	0	0	0	0	3	0	0	2	0	0	0	0	0
41054	+	16	GGCGGC					AAGGCACACAG	CANA	0	0	0	0	0	0	0	2	0	0	0	0	0	28	0	0	0	0	0
41406	+			127	GACCAA			CCAGCGGCAGT		0	0	0	0	0	2	0	0	0	0	3	0	0	5	0	0	2	0	0
41795	+			107	CCAATG			AAAACCCAGTA		0	0	0	0	0	0	0	0	0	0	0	0	2	15	0	0	0	0	0
41862	+							AAGCCGTCGTT		29	4	3	3	65	71	92	79	70	33	37	0	16	266	3	0	52	7	0
41938	-	132	GGGCGG			29	ATAAAG	TGCGTGCCGCA		0	0	0	0	0	0	0	0	0	0	2	0	0	0	0	0	2	0	0
42503	+							AGGACAGAATC	CANA	0	0	0	0	0	0	0	0	0	0	0	0	6	8	0	0	0	0	0
42550	+	61	GCGGGC					TCCTCGCACTT		0	0	0	0	2	2	6	0	3	0	2	0	0	7	0	0	0	0	0
42760	+							GGGTCGGGGGG		0	0	0	0	0	0	0	2	0	5	0	0	0	0	4	0	0	0	0
42836	+	75	GGGGCG					CCGCTGGCGTT		2	0	0	4	16	5	6	4	7	5	8	0	3	0	0	0	0	0	0
42890	+	129	GGGGCG					TGCCCGGGGCC		0	0	0	0	3	0	0	0	2	2	0	0	2	0	0	0	0	0	0
42953	+	65	CGGGGC					ATGCCGCAGAC		0	0	0	0	4	0	2	0	3	0	5	0	3	0	0	0	0	2	0
43082	+							TTATCGGGGCC		0	0	0	2	0	3	0	0	0	0	0	0	0	0	2	0	0	0	0
43118	+	61	GCGGGG					AGCTAGCCGTT		0	0	0	0	0	0	3	0	6	0	0	0	0	0	0	0	0	0	0
43159	+	79	CGGGGC			31	CTATAT	CTGTCCCCCTT		2	0	0	0	0	0	5	4	4	5	5	0	0	0	0	0	0	0	0
43237	+							GACCCAGTCTT	CANT	0	0	0	0	0	0	3	2	4	0	4	0	0	0	4	0	0	0	0
43259	+							TCAACGGGCTG		0	0	0	0	0	2	3	0	0	0	0	0	0	0	0	0	0	0	0
43274	+							GCGACGCGCTG		0	0	0	0	0	0	0	2	0	0	0	0	0	0	4	0	0	0	0
43697	-							ATATACGTTTA		0	0	0	0	3	0	0	0	0	2	0	0	0	0	0	0	0	0	0
44102	-							CCGCCGGGCCG		0	0	0	0	2	0	0	0	2	0	0	0	0	0	0	0	0	0	0
44191	-							CGTGGGGGCCG		0	0	0	0	0	0	4	0	3	0	0	0	0	0	7	21	0	0	0
44295	-							CGCCCACTGTT	CANT	0	0	0	0	0	0	2	0	2	0	0	0	0	0	16	0	0	0	0
44571	-			129	GACCAA			ATCCTGGACGC		0	0	0	0	0	0	0	2	0	0	0	0	2	0	0	0	0	0	0
44796	-							CAGCCGTTCTT		0	0	0	0	4	5	3	6	3	0	4	0	0	3	0	0	0	0	0
44867	-							TTCTAGGGGGC		0	0	0	0	0	0	0	2	0	2	0	0	0	2	0	0	0	0	0
44955	-							CAGCTGGCCTT		0	0	0	2	3	0	0	3	5	0	0	0	4	0	0	0	0	0	0
45288	-							TTCTCGGGGGA		2	0	0	0	0	2	0	2	0	0	2	0	2	0	0	0	0	0	0
45449	-	63	GCGGGC					TTCCCGGGCCC		0	0	0	0	0	0	0	2	0	0	0	0	0	2	0	0	0	0	0
45647	-	63	CGGGGC					GGCCCGTGGGC		0	0	0	0	0	0	2	0	0	0	0	0	2	5	0	0	0	0	0
45930	-							GCCGCCTCCGT		0	0	0	0	0	0	0	0	0	2	0	0	0	4	0	0	0	0	0
46438	-							ACGTCGGGGCG		3	0	0	0	0	0	0	6	2	0	0	0	0	8	0	0	0	0	0
46554	-							GGGCTGGCACT		10	3	0	3	17	25	29	25	18	19	36	0	6	75	0	0	11	4	0
46581	-					31	ATAAAA	TGTTCATAAAC	CANA	5	0	0	2	13	20	10	34	27	4	17	0	59	1112	2	0	5	0	0
46606	+			87	CCAATG			CGTGCGTTTTA		0	0	0	0	0	0	2	2	3	0	0	0	0	0	0	0	0	0	0
46816	-							GATTACGACCA		0	0	2	7	0	0	0	0	0	0	0	0	0	0	0	0	0	0	0
47068	-							AATACGGTGCG		0	0	0	2	3	2	0	0	2	0	0	0	0	0	0	0	0	0	0
47085	-							TTTATGGGCTG		0	0	0	0	3	0	0	0	2	2	0	0	0	2	0	0	0	0	0
47176	-							CTTCCGGAGGA		0	0	0	0	0	0	2	2	2	0	0	0	0	0	0	0	0	0	0
47378	-	76	GCGGCG					TCCTCATATCG	CANA	0	0	0	0	0	0	0	0	3	0	0	0	3	5	0	0	0	0	0
47404	+	65	GGGGCG					GTCACGGCATA		7	0	3	3	20	16	5	6	3	6	21	0	19	10	0	0	18	0	0
47419	-	35	GCGGCG					ACAATGGGCAT		0	0	0	0	2	0	2	0	0	0	0	0	0	0	0	0	0	0	0
47520	-							CTTCCGAGACA		0	0	0	0	0	0	2	2	0	0	0	0	0	0	0	0	0	0	0
47637	-							TAGACGGTCCC		0	0	0	0	0	0	0	0	0	0	0	0	2	0	0	0	2	0	0
47673	+					34	CTATAT	TTTCTGCTCCA		3	0	0	0	3	3	6	4	0	2	15	0	5	3	0	0	3	0	0
47847	-	120	GGGGCG					GTGGCGTGAAA		0	0	0	0	0	0	0	2	0	2	0	0	0	0	0	0	0	0	0
47909	-	58	GGGGCG					CGAATACCGAG		64	5	66	225	451	173	48	34	5	224	181	2	613	287	136	5	64	30	0
47971	-							GATGCAGTCGG	CANT	3	0	0	0	6	0	2	2	0	0	3	0	6	10	0	0	0	0	0
48061	+	52	GGCGGG					CTTCCGGGGAC		0	0	0	0	2	0	0	0	0	2	8	0	0	0	0	0	0	0	0
48082	+	73	GGCGGG	91	GCCAAT			AACGCGAGCAA		3	0	2	0	0	2	4	2	0	2	6	0	3	0	0	0	3	0	0
48630	+			112	GACCAA			GACTCATTTGG	CANT	0	0	0	0	0	0	0	0	2	0	0	0	0	18	0	2	0	0	0
48841	-							CGTCCAGAGCG	CANA	0	0	0	0	0	0	0	0	0	0	2	0	0	9	0	0	0	0	0
48909	-							GTCCCGGGGGA		0	0	0	0	0	2	0	0	0	2	0	0	0	2	0	0	0	0	0
49863	+	72	CGGCGG					ACGACGACATA		0	0	0	0	0	0	0	0	0	0	0	0	0	3	0	0	3	0	0
50666	+	12	CGGCGG					GCTCCAGTCCC	CANT	30	2	5	6	34	47	64	93	57	40	37	2	19	236	0	0	25	13	0
50897	+							CCTGTATGACA		0	0	0	0	0	0	0	3	0	0	0	0	0	5	0	0	0	0	0
50913	+							GACTCGGGCGA		0	0	0	0	3	2	0	0	0	2	2	0	0	3	0	0	0	0	0
51232	+							ACCCCGATCGC		0	0	0	0	0	3	3	9	0	0	2	0	0	4	0	0	0	0	0
51569	+	63	GCGGCG					AATGTGGGGGG		0	0	0	0	0	0	0	0	0	7	2	0	0	0	0	0	0	0	0
51634	+	64	GGGGCG			32	GTATAA	CGGACATACCG	CANA	21	0	2	11	97	90	86	145	84	83	17	2	399	886	7	0	7	18	0
51696	+	39	GCGCCG					CAGCGCGGGGT		2	0	0	0	0	5	0	0	0	0	0	0	0	5	0	0	0	0	0
51729	+	35	GCGGGG					CCCATGAACCC		0	0	0	0	0	0	0	0	0	0	0	0	5	6	0	0	0	0	0
51747	+	53	GCGGGG					ACATCGGGCAC		0	0	0	0	6	4	13	12	9	0	0	0	3	0	0	0	0	0	0
51774	+	80	GCGGGG	96	CCAATC			CCCGGCGACGG		4	0	0	0	4	0	4	0	11	3	8	0	0	0	0	0	0	0	0
51898	+							CCTATGGGCCT		0	0	0	0	0	0	4	0	0	6	0	0	0	0	0	0	0	0	0
52045	+							GCGGTCAGCCG		0	0	0	0	0	0	0	0	5	4	0	0	0	0	0	0	0	0	0
52066	+	32	GGCGGG					ACCCTGGGGTC		0	0	0	0	0	0	5	0	4	0	0	0	0	0	0	0	0	0	0
52080	+	46	GGCGGG					GGGTCGGGAAA		0	0	0	2	0	0	4	0	4	0	0	0	0	0	0	0	0	0	0
52104	+	70	GGCGGG					GAGGCGGGGCC		0	0	0	0	0	6	7	0	7	4	0	0	3	2	0	0	0	0	0
52165	+	65	GGCGGG					ACCCCGGGGAG		0	0	0	0	0	0	6	0	7	0	0	0	0	0	0	0	0	0	0
52182	+	80	CGGGGC					GGCGCGCCGCG		5	2	0	0	0	0	0	0	0	119	114	0	0	2	0	0	0	0	0
52225	+	39	GCGGGG					CTCCCGGGACC		0	0	0	0	0	6	5	0	0	0	0	0	0	0	0	0	0	0	0
52254	+	68	GCGGGG					CTGATGGGGGC		3	0	0	0	0	0	5	0	6	18	12	0	0	0	0	0	0	0	0
52295	+	41	GGGGCG					CATGCGGGCTC		4	0	0	0	0	0	8	0	7	0	0	0	0	0	0	0	0	0	0
52356	+	64	GCGGGC	130	GACCAA			CAGGTGGGGGA		0	0	0	0	0	0	11	0	11	10	4	0	0	0	0	0	0	0	0
53033	-					29	ATAAAA	CATGTGCATCT		0	0	0	0	0	2	0	0	2	0	0	0	0	0	0	0	0	0	0
53187	-	115	GGGCGG					CGAGCGCGCTG		0	0	0	0	0	0	3	2	2	0	0	0	0	0	7	2	0	0	0
53227	-	73	GCGGCG					GCCATGGAGCG		0	0	0	0	2	0	0	2	0	0	0	0	0	0	0	0	0	0	0
53285	-	16	GGCGGC					TGACGAGGCCA		0	0	0	0	0	0	0	0	0	0	0	0	0	0	4	3	0	0	0
53316	-							CGTCCGGGGAG		0	0	0	0	3	0	3	3	0	3	2	0	0	0	0	0	0	0	0
53350	-	80	GCGGCG					ACCAAGGAGCT		0	0	0	0	0	0	0	3	3	0	0	0	0	0	0	0	0	0	0
53425	-	44	GGGGCG					GCGGCGGCCTT		0	0	0	0	0	2	0	0	0	0	0	0	0	0	7	0	0	0	0
53455	-	67	GCGGCG					GCCGTGGGTCT		0	0	0	0	0	2	3	0	3	0	0	0	0	0	0	0	0	0	0
53469	-	53	GCGGCG					CCTTTGGGGCG		0	0	0	0	2	2	0	4	0	2	5	0	0	0	0	0	0	0	0
53533	-	27	GGGGCG					GTGATGGGCAT		0	0	0	0	2	2	0	3	0	0	0	0	2	0	0	0	0	0	0
53560	-	38	GCGGGC					GACCTGGGGCG		0	0	0	0	0	0	0	0	0	3	2	0	0	0	0	0	0	0	0
53575	-							TTCGAGGGGAT		0	0	0	0	0	3	0	0	5	0	0	0	0	0	0	0	0	0	0
53718	-							GCCACGAGATC		2	0	0	0	2	2	0	3	0	0	2	0	2	0	0	0	0	0	0
53761	-	52	GCGCCG					ATGCTGGAGGA		0	0	0	0	0	0	2	3	0	0	0	0	0	0	0	0	0	0	0
53843	-							CTTCGAGGAGT		0	0	0	0	0	2	0	4	0	0	0	0	0	0	8	0	0	0	0
53959	-	57	CGGGGC					CCGTTGGTCGA		0	0	0	0	2	2	2	3	3	0	0	0	4	0	3	0	0	0	0
54066	-	59	GGCGGG					CGGTCGCCGCG		0	0	0	0	0	0	0	0	3	0	0	0	0	0	2	0	0	0	0
54130	-							ACCGTGGGCCG		4	0	0	0	2	0	3	5	3	2	5	0	2	0	2	0	0	0	0
54232	-							ATGTTGGGCCG		3	0	0	0	0	5	8	7	8	6	8	0	7	6	0	0	0	0	0
54277	-	66	CGGGGC					AGGCTGCAGTT		10	0	0	3	16	24	24	8	49	14	11	0	23	18	6	0	4	4	0
54336	-			129	GCCAAT			GGGCCAGCGCC	CAG	0	0	0	0	0	2	2	0	0	0	0	0	6	7	5	0	0	0	0
54398	-							CGTGCGGGAAC		0	0	0	0	2	2	0	0	0	0	0	0	0	0	0	0	0	0	0
54459	-							CCAATGGGGGC		0	0	0	0	0	2	3	0	3	2	3	0	0	9	2	0	0	0	0
54478	-							CAGCCGCAGTA		0	0	0	0	0	2	0	2	3	0	3	0	4	0	0	0	0	0	0
54568	-			129	GACCAA			GACCTGGGGGA		0	0	0	0	0	2	0	5	0	0	0	0	0	0	0	0	0	0	0
54594	-	61	CGGCGG	103	GACCAA			TGACCGAGTAC		0	0	0	0	3	0	0	0	2	0	0	0	0	0	0	0	0	0	0
54880	-							CGGGAGGGGTC		0	0	0	0	0	0	0	0	0	0	0	0	3	5	0	0	0	0	0
55001	-	61	CGGGGC					CCGGTACGGGA		0	0	0	0	0	0	0	3	0	0	0	0	0	4	0	0	0	0	0
55022	-	40	CGGGGC					CTCGCGGGTGG		2	0	0	0	0	2	2	0	0	3	2	0	0	0	0	0	0	0	0
55141	-							AACCTGGAGAC		0	0	0	0	0	0	0	2	0	0	0	0	0	4	0	0	0	0	0
55246	-							TTTATGGGGAT		0	0	0	0	0	3	0	0	0	0	0	0	2	0	0	0	0	0	0
55552	-	80	GCGCCG					CCGCCGCGCCC		0	0	0	0	2	0	0	2	0	0	0	0	0	3	0	0	0	0	0
55603	-	56	GCGGCG					CCAACGGGGGA		0	0	0	0	0	0	2	3	3	0	0	0	0	0	0	0	0	0	0
56080	-	41	GCGCCG					CCACCACACTC	CANA	2	0	0	2	12	11	11	18	12	4	9	3	50	1536	5	0	27	0	0
57102	+	60	GCGCCG					ACAGCGCCAGT		0	0	0	0	0	0	0	0	0	0	2	0	0	0	0	0	3	0	0
58893	-	39	GCGGCG					GCTCCGGGGCA		0	0	0	0	2	4	0	6	14	0	5	0	0	0	0	0	0	0	0
58973	-							CTGGCCTGTCC		0	0	0	0	0	0	0	2	0	2	0	0	0	0	0	0	0	0	0
61642	-	61	GCGGGC					AACACGAGACG		0	0	0	0	0	0	0	0	0	0	2	0	0	3	0	0	0	0	0
62312	-	64	GGGGCG					CCCGACCCGGA		41	5	14	20	47	23	20	11	7	4	765	4	9	54	0	0	282	4	0
62455	+	99	GGGGCG			29	ATAAAA	CGTTCGCACTT		2	0	0	0	2	2	0	0	0	0	23	0	0	13	0	0	5	0	0
62550	+							GCTACGTCACT		0	0	0	0	0	0	0	0	0	0	10	0	0	2	0	0	2	0	0
62605	+	36	CGGCGG					GACGCGAATAA		6	0	2	9	13	3	5	7	0	2	116	0	2	43	0	0	75	0	0
62636	+	67	CGGCGG					GCCGCGCAGCA		0	0	0	2	0	0	0	0	0	0	23	0	2	23	0	0	19	0	0
62879	+	20	GGCGGC					TTTTTGCGCCC		0	0	0	0	0	0	0	0	0	0	3	0	0	0	0	0	2	0	0
66110	+							CCCCAGGGGAC		0	0	0	2	3	0	3	3	0	0	0	0	0	0	0	0	0	0	0
66371	+	67	GGGGCG					TGTTAAAAAGG		0	0	0	0	0	2	0	0	2	0	0	0	0	0	0	0	0	2	0
66429	+	125	GGGGCG					CCGGACCGCAG		2	0	0	0	0	0	2	0	0	2	0	0	0	0	0	0	0	0	0
66634	-							GTGGCAGAGCA	CANA	0	0	0	0	0	0	0	0	0	0	0	0	0	0	4	3	0	0	0
66992	-							GAGACGGGCGG		0	0	0	2	0	0	0	0	24	0	7	0	0	0	14	0	0	0	0
67281	-	12	CGGCGG					ACTCTGGGCGT		0	0	0	0	0	0	0	0	0	15	9	0	0	0	0	0	0	0	0
67458	-	85	GGGGCG					TCGCCACATTT	CANA	159	9	15	64	497	505	941	662	1256	329	282	0	823	872	1316	26	10	53	0
67658	-	46	GCGGGG					CATGTGCGCCA		0	0	0	0	0	0	2	0	2	0	0	0	0	0	0	0	0	0	0
68300	+	76	GCGGCG					CCTTCCAGTTC		0	0	0	0	2	2	0	2	0	2	0	0	3	7	0	0	0	0	0
68528	-							TCTCCACTGCT	CANT	0	0	0	0	0	2	0	0	0	0	0	0	3	3	0	0	0	0	0
68772	+	97	GGGGCG					GCGGCAGACCA	CANA	0	0	0	0	0	0	2	2	0	0	0	0	2	4	0	0	0	0	0
68812	-	80	GGCGGG					GCGGCGGCCAT		0	0	0	0	2	0	0	0	0	0	0	0	0	2	0	0	0	0	0
69065	+	133	GGGGCG					AGGCCACATAC	CANA	17	0	3	17	86	80	51	20	42	30	24	2	252	362	4	0	11	3	0
69220	-	59	GCGCCG					AGCGCGCAGTC		4	0	0	3	16	7	4	11	5	2	13	2	12	375	0	0	8	0	0
69332	+							AGGTTGTCTTC		0	0	0	0	17	8	6	3	2	2	5	0	8	13	2	0	0	0	0
69385	+							CGGCTGGCCTC		0	0	0	0	3	2	3	0	0	0	0	0	0	0	0	0	0	0	0
69442	+					32	CTATAA	GCCCCGCAGAC		955	60	99	459	4025	3785	5214	1960	3298	1784	1391	4	1164	2037	62	0	619	336	0
69538	+	36	GCGGCG					CACCAGATTCT		3	0	0	0	0	0	0	0	0	0	0	0	0	5	0	0	0	0	0
69716	+							GTCCCATCTAC		0	0	0	0	0	0	0	0	0	0	0	0	3	3	0	0	0	0	0
69727	+	93	GGCGGG					GTTGCGGGGCG		0	0	0	0	0	0	0	8	4	4	4	0	3	0	0	0	0	0	0
69798	+	72	GGGGCG					TTCATGGCCAT		0	0	0	0	0	0	0	0	0	0	3	0	2	0	0	0	0	0	0
70043	+	35	CGGGGC					ATCAAGGGGCG		3	0	0	0	0	6	0	0	7	3	3	0	0	0	0	0	0	0	0
70262	+	45	CGGCGG					GGGGTGGCCGG		0	0	0	0	0	0	0	0	0	0	4	0	2	0	0	0	0	2	0
70388	+	37	GCGGGG					CCCGCGCTCGT		0	0	0	0	0	0	0	4	6	4	4	0	0	0	0	0	0	0	0
70400	+	49	GCGGGG					TTGGCGGCGGG		0	0	0	0	0	0	0	0	0	0	0	0	0	0	3	5	0	0	0
70422	+	71	GCGGGG					GGGCCGCTATT		0	0	0	0	0	0	0	0	13	3	4	0	0	0	0	0	0	0	0
70489	+	90	GGCGGG			35	CTATAA	TCGCCAGTGCG	CANT	436	25	43	58	450	467	1202	1458	4451	1092	992	0	140	286	2063	740	28	106	0
70620	+							TCCGGGCGCTT		0	0	0	0	0	0	0	0	0	0	0	0	0	0	33	10	0	0	0
70673	+	41	GCGGGC					ATCATGGATAA		5	0	0	0	12	0	23	15	19	0	0	0	0	0	0	0	2	0	0
70707	+	75	GCGGGC					CCCAAGGGGCC		0	0	0	0	10	0	0	15	0	0	6	0	0	0	6	8	0	0	0
70752	+	14	GGCGGC	103	ACCAAT			TGACGGACCTT		0	0	0	2	0	0	0	0	0	0	0	0	0	0	8	18	0	0	0
70953	-							GCGTTGGTGTG		0	0	0	0	0	0	0	2	2	0	0	0	0	0	0	0	0	0	0
71101	-							TCATCACAGCG	CANA	0	0	0	0	0	0	0	2	3	0	0	0	0	0	0	0	0	0	0
71219	-							CAAACGCAGTT		3	0	0	0	0	2	3	0	11	0	4	0	0	0	0	0	0	0	0
71429	-							CGCCCGTGTCG		0	0	0	0	0	0	0	0	0	0	2	0	0	0	11	0	0	0	0
71452	-							GCTACACATCG	CANA	0	0	0	0	0	2	0	0	0	0	2	0	2	0	9	0	0	0	0
71523	-	52	CGGCGG					TCCGCGTCTTC		15	2	3	4	11	4	22	29	54	15	22	0	4	4	5	0	7	3	0
71600	-							AAAACGGGCAT		0	0	0	0	0	2	0	2	3	0	2	0	0	0	0	0	0	0	0
72242	-							CAACCGGCACG		0	0	0	0	0	0	2	0	2	0	0	0	0	0	0	0	0	0	0
72437	-	61	GCGCCG					CCCAGGGTTGG		2	0	0	0	0	2	0	0	7	2	5	0	0	0	0	0	0	0	0
72692	-							CCCCTGGGCCG		0	0	0	0	0	0	0	2	4	0	0	0	0	0	0	0	0	0	0
72906	-	134	GGGCGG					GCGGAGGGCTC		2	0	0	0	0	0	0	2	0	4	3	0	0	0	0	0	0	0	0
74803	-	66	GGGGCG			30	TATATA	AGGCCAGACGG	CANA	2	0	0	0	2	2	0	10	0	0	10	0	0	31	0	0	0	2	0
74861	+	94	GGGGCG			36	GCTATA	CTCCCGCGCGC		3	0	0	0	0	0	0	0	0	0	3	0	0	0	0	0	0	0	0
79792	+	80	GCGCCG					AGTCCGCAGGA		0	0	0	0	2	0	6	4	2	0	6	0	6	4	0	0	8	0	0
80345	+			87	GACCAA			CGAGCGCATGC		0	0	0	0	0	0	3	0	0	0	2	0	0	0	0	0	0	0	0
80476	-							CAGCAGGGCAC		2	0	0	0	3	0	4	6	10	0	41	0	0	6	0	0	19	0	0
80699	+							GGCGTAACATA		0	0	0	0	0	2	4	0	3	0	0	0	0	0	0	0	0	3	0
80866	-							CCCATGGACGC		0	0	0	0	0	0	2	2	0	0	0	0	0	0	0	0	0	0	0
80898	-							GCGACGCCGGA		0	0	0	0	0	0	0	0	2	0	2	0	0	0	0	0	0	0	0
81005	-							GGATTGGTTAC		0	0	0	0	3	3	2	0	3	0	0	0	0	0	0	5	0	0	0
81102	-							CCTGGGGGGAC		0	0	0	0	0	0	2	0	0	0	0	0	0	0	3	0	0	0	0
81315	-	49	GCGGCG					GACCCGAGCCC		0	0	0	0	0	0	0	0	3	0	0	0	0	0	2	0	0	0	0
81385	-							TTCATGGGTCA		0	0	0	0	2	0	0	5	0	0	0	0	0	0	0	0	0	0	0
81487	-							GCCGTGGTCCG		0	0	0	0	0	0	2	0	0	0	0	0	2	0	0	0	0	0	0
81538	-							GGGGTGTGCGA		0	0	0	2	0	0	2	0	2	0	0	0	0	0	0	0	0	0	0
81594	-							TGGTCGCGTCC		0	0	0	0	0	4	3	3	0	3	0	0	0	0	0	0	0	0	0
81676	-	42	GCGCCG					CGCCTGGGGCC		0	0	0	0	3	0	0	0	0	0	0	0	2	0	0	0	0	0	0
81848	-							CGCCCGGGGGG		0	0	0	0	0	0	0	0	0	0	0	0	4	5	0	0	0	0	0
81953	-	75	GGGGCG					CTCCAGGGGTG		0	0	0	0	2	3	0	0	0	0	0	0	0	0	0	0	0	0	0
82063	-							AAACTGGGCGC		0	0	0	0	0	0	0	0	2	0	0	0	2	0	0	0	0	0	0
82107	-							ACTTTGGGCTG		0	0	0	0	0	0	2	0	2	0	0	0	0	0	0	0	0	0	0
82283	-							GACCCAGATCC	CANA	0	0	0	0	0	2	0	0	2	0	0	0	2	3	0	0	0	0	0
82348	-							CCGCTGTCCGC		0	0	0	0	0	0	2	0	0	3	2	0	2	0	0	0	0	0	0
82382	-	80	GCGCCG					CCACTGGGACA		0	0	0	0	0	2	0	0	0	0	0	0	0	5	0	0	0	0	0
82483	-	15	GCGGCG					CTCGTGGGGGA		0	0	0	0	0	0	0	2	0	0	0	0	0	3	0	0	0	0	0
82771	-			101	ACCAAT			GCGGCGGGCGT		0	0	0	0	0	0	0	0	5	0	4	0	0	0	0	0	0	0	0
83049	+							CACGCGCGCCA		0	0	0	0	0	0	0	0	0	0	0	0	0	2	0	0	2	0	0
83693	-							CTTCCGGGAGA		0	0	0	0	0	0	0	2	2	0	0	0	0	0	0	0	0	0	0
84147	-	79	GCGGGG					ACGACAGTCAT	CANT	0	0	2	0	2	8	7	17	27	9	5	0	0	68	0	0	3	0	0
84215	-					31	GTATAA	TACTCGCAACG		81	0	4	42	184	163	122	170	96	82	105	2	126	706	0	0	37	25	0
84394	+	51	GGGGCG					GGGCCAGTCGG	CANT	9	0	0	0	11	5	10	17	2	7	10	0	24	305	0	0	13	2	0
84467	-							AGGACACTCAC	CANT	0	0	0	0	0	0	0	0	0	0	0	0	2	4	0	0	0	0	0
84535	-	112	GGGGCG					TGGTCTTCATT		0	0	0	0	0	2	0	0	0	0	0	0	0	5	0	0	0	0	0
85118	+	19	GGCGGC					GCCTCGTACGA		0	0	0	0	3	2	0	5	3	2	2	0	0	0	0	0	0	0	0
85288	+	101	GGGGCG					GTCGTGGGTCA		0	0	0	0	0	0	0	2	0	0	2	0	0	0	0	0	0	0	0
85364	+	38	GCGCCG					CACCCGGGCCG		2	0	0	0	2	4	5	5	4	3	9	0	0	0	0	0	4	0	0
85427	+							GAGCTGGGGCT		0	0	0	0	2	3	0	2	4	7	5	0	0	0	0	0	0	0	0
85493	+	48	GCGGCG					GACCAGGAGCT		0	0	0	0	0	0	2	0	2	0	0	0	0	0	0	0	0	0	0
85569	+							TGTTTGGGCGC		0	0	0	0	2	0	3	2	5	2	3	0	0	0	0	0	0	0	0
85607	+							ACCGAGGACAT		0	0	0	0	0	0	0	3	2	0	0	0	0	0	0	0	0	0	0
85655	+							CTCGCGGGCCT		0	0	0	0	0	0	0	0	4	2	3	0	0	2	0	0	0	0	0
86217	+					30	ATAAAA	AGGGTACCACA		0	0	0	0	2	0	0	0	0	0	29	2	11	155	2	0	10	0	0
87265	+	35	GCGCCG					GACCCACACGC	CANA	0	0	0	0	0	0	0	0	0	0	0	0	3	3	0	0	0	0	0
87490	+							TGCGCCCGCGA		0	0	0	0	0	0	0	0	0	0	0	0	0	3	0	0	2	0	0
87547	+							CTCACGGAGGA		0	0	0	0	0	0	0	3	0	0	0	0	0	9	0	0	0	0	0
88048	+	80	GCGGGC					GGCATGCGCCA		0	0	0	0	0	0	0	6	0	0	0	0	0	4	0	0	0	0	0
88372	+							GCGGCGCACAA		0	0	0	0	0	0	0	2	0	0	0	0	0	4	0	0	0	0	0
88407	+	41	GCGGCG					CGCGTGCGTGT		0	0	0	0	0	0	0	0	2	0	0	0	0	6	0	0	0	0	0
88636	-							TTCTCGAACTC		0	0	0	0	0	0	2	7	5	0	0	0	0	0	0	0	0	0	0
88749	-							TGAACATGACG		0	0	0	0	0	0	0	0	3	0	0	0	0	0	3	0	2	0	0
88781	+							ACATCTACGAC		0	0	0	0	0	0	0	0	0	0	0	0	4	14	0	0	0	0	0
88808	+	14	GGCGGC					TCGCCGGCTCC		5	0	0	0	4	6	10	9	23	5	12	0	5	22	0	0	2	0	0
89129	+							TCGCCGAGGTG		0	0	0	0	0	0	0	5	3	2	4	0	2	8	0	0	0	0	0
89229	+	52	GCGGGG					CGGCCGCTTTC		0	0	0	0	0	2	0	0	0	0	0	0	2	3	0	0	0	0	0
89272	+	53	GCGCCG					TACGAGGGCGA		2	0	0	0	2	0	0	2	0	0	0	0	0	0	0	0	0	0	0
89383	+							AGCGAGGGCTT		0	0	0	0	2	0	2	0	0	0	0	0	0	0	0	0	0	0	0
89542	+							TCCGTGGCGCA		2	0	0	0	0	3	0	0	0	0	0	0	0	0	0	0	0	0	0
89606	+							TTGACTACGAC		0	0	3	2	3	3	2	5	2	0	0	0	0	3	0	0	0	0	0
89704	+							GACGGGACCCT		0	0	0	0	0	0	0	0	2	0	2	0	0	0	3	0	0	0	0
89775	+			112	GCCAAT	30	ATATAA	GATGTACTACT	TANT	37	3	26	86	190	68	58	41	54	56	122	0	1239	640	44	0	12	9	0
89860	+	56	GCGGGG					TGACCGACAAA		0	0	0	0	4	2	0	4	0	0	4	0	0	0	0	0	0	0	0
89938	+							CCGCGGCCCCA		0	0	3	0	0	0	0	0	0	0	0	0	0	0	6	0	0	0	0
89964	+							CTGACGGCCCT		0	0	0	0	0	0	3	0	5	0	0	0	0	0	0	0	0	0	0
90123	+							TTCGTGGGGGA		0	0	0	0	2	3	3	0	3	0	0	0	4	0	0	0	0	0	0
90144	-	61	CGGCGG			29	TAAAAG	AGCTTGGAGAC		0	0	0	0	0	0	3	0	6	0	0	0	0	0	2	0	0	0	0
90206	+							CGCCGACGACC		0	0	3	2	4	0	0	0	0	0	2	0	0	2	4	0	0	0	0
90360	+	133	GGGCGG					CAGGCGCGCCG		0	0	0	0	0	0	2	0	0	0	0	0	0	0	5	0	0	0	0
90414	+	55	GCGCCG					AAGGTGGACTG		0	0	0	0	3	0	0	0	0	0	0	0	0	0	0	5	0	0	0
90548	+							TCTGCGGGTCA		0	0	0	0	4	0	0	4	0	0	0	0	0	0	0	0	0	0	0
90582	+							AGCCGGGACGA		0	0	4	3	6	4	4	4	4	0	0	0	0	0	3	0	0	3	0
90634	+							ACCTCGGCGGG		3	0	0	0	0	0	5	0	6	4	12	0	0	0	6	0	0	0	0
90733	+	100	GGCGGG					CGGACAGCCAT	CAG	0	0	0	0	0	3	0	0	13	2	4	0	0	2	0	6	0	0	0
90804	+	54	GCGGCG					CTGTTGGGCCT		0	0	0	0	0	0	5	0	0	0	4	0	0	0	0	0	0	0	0
90958	-							AGCGCGCCGCG		0	0	0	0	0	0	0	0	0	0	4	0	0	0	0	0	2	0	0
91013	+	60	GCGGCG	125	ACCAAT			GTCTCATTGTG	CANT	2	0	0	0	0	0	2	3	4	0	0	0	3	33	2	0	3	0	0
91078	+	45	GCGGGG			29	ATAAAA	TAACCAGGTCC	CAG	6	0	0	0	0	6	10	9	27	3	7	0	12	88	0	0	8	0	0
91277	-							GACCCGGCATA		2	0	0	0	0	3	9	4	14	7	10	0	0	0	0	0	0	0	0
91298	+							GCGCCAGGTTT	CAG	0	0	0	0	0	0	0	2	0	0	2	0	0	9	0	0	0	0	0
91358	-							GGAGCGGGGGC		0	0	0	0	0	0	5	0	3	2	2	0	0	0	2	0	0	0	0
91457	+							ACTCTGGGGCG		3	0	0	0	0	0	0	0	0	0	4	0	0	0	0	0	0	0	0
91523	+	67	GGGGCG					GCTGCGCGTTC		4	0	0	2	3	4	13	4	23	3	6	0	3	25	0	0	3	0	0
91583	-	65	CGGCGG					CCCCGGCCCCA		0	0	0	0	0	0	0	0	0	0	2	0	0	0	5	0	0	0	0
91596	-	52	CGGCGG					TTACCGGGGGC		0	0	0	0	2	0	5	3	10	0	0	0	0	0	3	0	0	0	0
91778	-							CTCTCAGACCC	CANA	0	0	0	2	6	4	4	3	2	4	5	0	0	0	2	0	0	0	0
91845	-							ATCCCAATAAC	CANT	5	0	0	0	8	13	14	8	18	8	8	0	11	7	53	0	3	0	0
91878	-							TGGCCCTCTTT		8	0	0	7	26	32	29	33	83	27	25	0	30	17	20	0	3	3	0
91946	-							CTGCTACATTC	TANA	0	0	0	0	0	0	2	0	0	0	0	0	2	0	3	0	0	0	0
91996	+							AGGTCAGTGTC	CANT	0	0	0	0	2	3	2	2	2	0	2	0	0	3	0	0	3	0	0
92110	+							AGAACGCGAAT		0	0	0	0	2	0	2	0	0	0	2	0	0	0	0	0	0	0	0
92242	+							GAAAAGGCAGA		2	0	0	0	0	0	0	0	0	0	0	0	0	2	0	0	0	0	0
92388	-							ATCGCGGGGTC		0	0	0	0	0	0	0	0	0	0	2	0	0	3	0	0	0	0	0
92478	-							GTTACGACCGC		0	0	0	0	0	0	4	2	0	0	4	0	4	0	0	0	2	0	0
92530	+							ACGTTCCACAG		2	0	0	0	0	3	5	7	17	2	3	0	2	17	0	0	0	0	0
92663	+			120	CAATGG			GGATCGGCCTA		0	0	0	0	0	0	0	0	2	0	0	0	2	0	0	0	0	0	0
92755	-					30	ATAAAG	TTGTCCTCTTG		22	0	2	8	32	22	25	27	43	28	45	2	129	342	0	0	33	3	0
92810	+							CACGCGGATTG		3	0	0	0	0	2	5	7	4	2	0	0	0	5	0	0	0	0	0
92882	-	140	GGGGCG			28	TAAATA	GCCACACCCTT		0	0	0	0	0	0	0	0	0	0	0	0	6	11	0	0	0	0	0
92936	+	15	GCGGCG					CTGCCGTAGTT		637	35	75	288	1896	1552	1956	2325	2051	1240	1077	23	1614	4454	33	0	502	167	0
93018	+	120	GGGGCG					CATACGCCCCC		4	0	0	3	0	6	11	10	16	5	7	0	0	9	0	0	3	0	0
93179	+							CCCTCGGGCAG		2	0	0	0	0	0	0	0	3	2	5	0	2	0	0	0	0	0	0
93334	+	33	CGGGGC					TTTGGGGAGCA		0	0	0	0	0	0	4	0	0	0	0	0	0	0	8	0	0	0	0
93496	+							ATCACGGGCCA		0	0	0	0	0	0	0	4	10	3	2	0	0	0	0	0	0	0	0
93528	+							TCAGCGCATAT		0	0	0	0	0	3	0	0	0	0	0	0	0	6	0	0	3	0	0
93616	+							GTGCTGGTTCC		2	0	0	0	0	0	0	6	0	0	3	0	0	0	0	0	0	0	0
93689	+							CGACCGGGGCC		3	0	0	0	0	0	0	0	5	0	2	0	0	0	5	0	0	0	0
93703	-							GGCGTGGCACT		0	0	0	0	0	0	0	0	0	0	2	0	0	2	0	0	0	0	0
93773	+							TCACCTTTGCT		4	0	0	0	14	6	5	5	12	4	7	0	5	8	17	0	0	0	0
93822	+							GGTCCAGATCC	CANA	0	0	0	0	0	0	0	0	6	0	0	0	0	0	0	4	0	0	0
93850	+							AAGGCGGGCCA		0	0	2	2	0	0	0	0	0	0	3	0	0	0	0	0	0	0	0
93884	+	38	GGCGGG					TGTACGGGGAA		0	0	0	0	0	4	0	0	0	0	3	0	0	0	0	0	0	0	0
94078	+	38	CGGCGG					TGCCTGGACTG		0	0	0	0	10	5	0	10	15	6	8	0	0	0	0	0	0	0	0
94221	+							TGCCCGGGCGG		0	0	0	0	0	0	0	7	7	7	4	0	0	0	0	0	0	0	0
94309	+	79	GGCGGG					TCGGGGGGCGA		0	0	0	0	0	0	0	0	0	3	0	0	0	0	6	7	0	0	0
94327	+	31	GGGGCG					CGCGCGGACAC		3	0	0	0	4	3	0	0	0	0	0	0	0	0	0	0	0	0	0
94354	+	47	GGGGCG					AAGACGGGGTC		0	0	0	3	12	10	4	13	5	6	3	0	0	0	4	0	0	0	0
94375	+	68	GGGGCG	88	GACCAA			CCCCCGCCCGC		0	0	0	0	0	0	6	5	7	3	3	0	0	0	3	0	0	0	0
94431	+	14	GCGGCG					CGGGACGGCGG		0	0	0	0	0	3	0	0	0	0	0	0	0	0	5	0	0	0	0
94660	+	80	GGGGCG			30	TAAATA	ACTTTCCCGCG		0	0	0	0	0	0	3	0	0	0	0	0	0	6	0	0	0	0	0
94768	+					32	ATAAAA	GAACCACCCCG		0	0	0	2	2	0	0	0	0	0	3	0	3	16	0	0	0	0	0
95096	+	106	GGGGCG					CCGGTGGAGCG		0	0	0	0	2	0	0	0	0	0	0	0	0	3	0	0	0	0	0
95504	+	127	GGGGCG					TTCCCGGGCCC		0	0	0	0	2	0	0	0	0	0	2	0	0	0	0	0	0	0	0
96174	+	140	GGGCGG			35	GTATAA	CCCTCACTATC	CANT	42	7	2	4	48	81	118	114	178	49	78	5	326	3339	0	0	118	8	0
96365	+	47	GGGGCG					GGCTCGGGGCG		0	0	0	0	0	0	0	0	6	3	7	0	0	0	0	0	0	0	0
96380	+	62	GGGGCG					TGTCCGGGGGC		6	0	0	0	0	6	8	17	9	2	0	0	0	0	0	0	2	0	0
96457	+	93	GGGGCG					ACATCGGGGTC		0	0	0	0	0	0	0	4	2	0	4	0	0	0	0	0	0	0	0
96623	+							ACCCCAAACCC	CANA	0	0	0	0	9	10	4	5	3	5	4	0	8	26	0	0	2	0	0
96677	+							CCCCCGGGCCC		0	0	0	0	0	0	0	3	5	0	3	0	0	0	0	0	0	0	0
96709	+							CCATTGGCCCG		0	0	0	0	0	0	2	2	0	0	0	0	0	0	0	0	0	0	0
96799	+							TCCATGGGTCC		3	0	0	0	3	3	6	9	10	22	25	0	0	0	0	0	2	0	0
96869	+							CACCCGGGGGA		0	0	0	0	0	0	0	0	2	0	3	0	3	0	0	0	0	0	0
96933	+			122	CCAATC			GGAGGGGGCCG		0	0	0	0	0	0	0	2	3	0	0	0	0	0	0	0	0	0	0
96997	+	53	GCGCCG					CGGCTGATTAT		0	0	0	0	2	0	0	0	0	0	0	0	3	0	0	0	0	0	0
97042	+	119	GGGCGG					TACTTGGCCTG		0	0	0	0	2	4	0	0	4	0	3	0	0	0	0	0	0	0	0
97144	+							ATGGAGGGTCA		2	0	0	0	2	0	6	7	3	0	0	0	2	0	2	0	0	0	0
97243	+							AACCCGGGCCA		0	0	0	2	0	2	0	0	0	2	0	0	0	0	0	0	0	0	0
97258	+							GACACGCAGAC		0	0	0	2	0	0	0	0	2	0	0	0	0	0	0	0	0	0	0
97338	+	20	GGCGGC					CCCGCGGACCT		0	0	0	0	0	2	0	0	2	0	0	0	3	0	0	0	0	0	0
97403	+							CCACCGGGCTG		0	0	0	0	0	0	2	3	0	0	2	0	0	0	0	0	2	0	0
97448	+							AATTTGGGGTC		0	0	0	0	0	2	2	5	0	0	0	0	3	0	0	0	0	0	0
97513	+							TTCCTGGGGGA		0	0	0	0	4	2	3	9	9	0	0	0	0	0	0	0	0	0	0
97560	+	31	CGGCGG					CCAGGAGTCGT		0	0	0	0	0	0	0	0	0	2	0	0	0	0	4	0	0	0	0
97658	+							CGGCCGGGATT		3	0	0	0	0	0	3	3	4	2	0	0	5	0	0	0	0	0	0
97704	+							ACCCAGGGACC		0	0	0	0	0	2	3	7	8	2	0	0	6	0	0	0	0	0	0
97760	+							GAATCGGGGTT		0	0	0	0	0	0	0	0	5	5	3	0	0	0	0	0	0	0	0
97774	+							GCGGCGGGGGT		0	0	0	0	0	0	0	0	0	4	5	0	0	0	0	0	0	0	0
97819	+	49	GGCGGG					ACATCACAGTC	CANA	0	0	0	0	2	0	0	0	0	0	0	0	5	0	0	0	0	0	0
97842	+	72	GGCGGG					TCGGCGGTAAC		0	0	0	0	0	0	0	0	0	0	0	0	0	0	68	8	0	0	0
97953	+					35	GCTATA	AGGTCATCCTT		71	4	16	39	247	189	257	197	403	135	155	0	487	202	59	0	9	37	0
98042	+							TCTGCGGGCAT		0	0	0	0	0	0	0	3	9	0	0	0	0	0	0	0	0	0	0
98093	+	54	GCGGGC					CATGCGGGCTC		4	0	0	0	3	3	0	4	15	2	4	0	0	0	4	0	0	0	0
98140	+	50	GCGGGC					TCATCGGGGGA		0	0	0	0	0	0	0	4	0	3	0	0	0	0	4	0	0	0	0
98187	+							CGGGCCTCGTG		2	0	0	0	0	0	3	0	0	0	0	0	0	0	6	0	0	0	0
98280	+							CAGGCGGTCGG		0	0	0	0	0	0	0	0	0	0	0	0	0	0	31	4	0	0	0
98356	+	74	CGGCGG					GCGTCCAGTCG		0	0	0	0	2	0	5	0	7	3	3	0	0	0	0	0	0	0	0
98373	+							TCCTCGGGCTA		2	0	0	0	0	0	0	0	7	0	0	0	0	0	0	0	0	0	0
98392	+							TGAGCGGAGAC		0	0	0	0	0	0	3	0	10	0	0	0	0	0	7	0	0	0	0
98510	+	78	CGGCGG					TGTTCAGTTTG	CANT	0	0	0	0	0	0	0	0	10	0	0	0	0	0	12	0	0	0	0
98949	-	74	GCGCCG					CCCCCGGGCCG		3	0	0	0	17	12	47	25	21	0	0	0	0	0	0	0	0	0	0
98977	-	46	GCGCCG					CGACTGGGGGG		0	0	0	0	0	0	0	5	0	24	18	0	0	0	0	0	0	0	0
99018	-	75	GGGGCG					GCGCCGGCCTC		2	0	0	0	0	0	0	0	5	0	0	0	0	0	0	0	0	0	0
99095	-							AGGACGGGGGG		0	0	2	0	3	3	4	7	11	15	11	0	0	0	0	0	0	0	0
99148	-							CGAACGGCACG		2	0	0	0	0	3	5	4	3	0	7	0	0	0	0	0	0	0	0
99262	-	64	GCGGCG					GGTGTGGGGAC		0	0	0	0	2	2	0	0	6	6	8	0	0	0	0	0	0	0	0
99288	-	38	GCGGCG					TCTCTGGGGAG		2	0	0	0	0	0	3	4	0	3	5	0	0	0	0	0	0	0	0
99348	-							GTCGCGGGACC		0	0	0	0	0	0	0	3	4	0	0	0	0	0	0	0	0	0	0
99384	-							ATGGGGGAGGT		0	0	0	0	0	0	0	0	0	3	9	0	0	0	0	0	4	0	0
99571	-	34	GCGGGG					TCAGCGGGCGC		0	0	0	0	2	4	0	5	8	6	3	0	0	0	0	0	2	0	0
99618	-	35	GCGGGG					GGCCCGGGGGG		0	0	0	0	0	0	0	0	0	3	3	0	0	4	0	0	3	0	0
99787	-	77	GCGGGC					CAGCTGGGCCC		0	0	0	0	0	2	0	0	4	0	0	0	0	0	0	0	0	0	0
99902	-					31	GTATAT	GGTACGGCGTC		0	0	0	0	0	0	2	0	5	0	0	0	0	0	0	0	0	0	0
99967	+							CCTCCACCGTG		0	0	0	0	0	0	0	3	0	0	0	0	0	2	0	0	0	0	0
99995	-	14	GCGGCG					CGTACGGGACC		3	0	0	0	0	0	0	7	8	0	0	0	0	3	0	0	0	0	0
100458	-							ACCCTGGCGCC		0	0	0	0	0	0	0	2	3	0	0	0	0	3	0	0	0	0	0
100995	-					29	ATAAAA	GACGCGGCATA		26	0	9	10	58	76	19	146	59	31	122	3	22	695	0	0	93	24	0
101061	-	31	GCGGGC					CGACCGGGCTG		0	0	0	0	0	0	0	2	2	0	0	0	0	4	0	0	0	0	0
101077	-	107	GGCGGG					GTGTCGGGGAG		0	0	0	0	0	0	0	0	2	0	2	0	0	0	0	0	0	0	0
101321	-							GTTCTGGGCGG		0	0	0	0	0	0	0	0	0	0	3	0	0	4	0	0	0	0	0
101548	-							GACGCGCACCG		0	0	0	0	0	0	0	2	0	0	0	0	0	4	0	0	0	0	0
101677	-	119	GGGGCG					GCGCTGGGCGA		0	0	0	0	0	0	0	2	0	0	0	0	0	3	0	0	0	0	0
102092	+	46	GCGGCG					CGCTCAGTAAC	CANT	0	0	0	0	0	3	2	0	0	0	0	0	0	3	0	0	0	0	0
102720	-							GGGCTATTTTG	TANT	0	0	0	0	0	2	0	0	0	0	2	0	0	7	0	0	0	0	0
102814	-	138	GGCGGG					CAGTCGGTGCG		0	0	0	0	0	0	0	2	0	0	0	0	0	5	0	0	0	0	0
102949	-	43	GCGGGG					ATGGCGGGCGA		0	0	0	0	0	0	2	0	2	0	0	0	0	0	0	0	0	0	0
103229	-	65	GGGGCG					CGTCCATTCCC	CANT	0	0	0	0	0	0	0	2	0	0	0	0	2	22	0	0	0	0	0
103311	-					30	GTATAA	TTTCCGCATTT		18	0	3	0	9	16	8	71	47	8	72	0	2	930	0	0	80	5	0
103714	-							GGCCGGGATTT		26	0	8	17	69	64	95	95	190	82	6	0	0	0	6	0	0	0	0
103739	-							ATGTTGGGGGA		0	0	0	0	0	0	0	19	22	18	16	0	0	0	0	0	0	0	0
103798	-	109	GGCGGG					TAGACGGCGAG		0	0	0	0	0	0	3	0	5	0	0	0	0	0	0	0	0	0	0
103831	-	76	GGCGGG					CGACCGATGTC		2	0	0	0	0	3	0	0	0	0	0	0	0	0	0	0	0	0	0
103857	-	50	GGCGGG					CACGCGCAGAC		3	0	0	0	0	5	6	0	20	5	5	0	0	0	5	0	0	0	0
103904	-							GAGGCGGGGCT		5	0	0	2	5	4	4	0	6	23	27	0	0	0	4	0	0	0	0
103946	-							ATCGAGGGCCT		0	0	0	0	0	3	4	4	4	0	0	0	0	0	0	3	0	0	0
104009	-	125	GGGGCG					GAGGCGGTCAT		0	0	0	0	0	0	0	0	5	0	0	0	0	0	20	12	0	0	0
104048	-	86	GGGGCG					AAGTTGGACTC		3	0	0	2	5	4	13	16	25	5	5	0	0	0	0	0	0	2	0
104094	-	40	GGGGCG	131	GCCAAT			CAACCAGGCCC	CAG	0	0	0	0	0	0	0	0	0	0	0	0	0	0	28	3	0	0	0
104129	-			96	GCCAAT			GGGGCGCCGTT		4	0	0	0	2	3	4	5	7	0	0	0	2	0	10	5	0	0	0
104228	-	54	GGCGGG					CGGGGAGTGCC		0	0	0	0	0	2	0	5	3	0	3	0	0	0	8	6	0	0	0
104292	-							GAGCTGGCGTC		2	0	0	0	0	0	3	0	6	2	0	0	0	0	0	0	0	0	0
104310	-							CCTCTGTTGCG		2	0	0	0	0	0	0	3	0	0	0	0	0	0	0	0	0	0	0
104361	-							CCTATGGGCCG		4	0	0	0	0	6	7	13	18	21	37	0	0	0	0	0	2	2	0
104440	-							CGGACAGGTAC	CAG	0	0	0	0	0	0	0	0	6	2	0	0	0	0	13	0	0	0	0
104471	-							GACCTGGGAGA		0	0	0	0	6	9	4	12	8	0	2	0	9	0	0	0	0	0	0
104564	-							GTGTTGGCCAA		2	0	0	0	3	5	4	6	11	4	0	0	0	0	0	0	2	0	0
104709	-			92	GACCAA			ACGCACCCAAA		0	0	0	0	0	0	4	8	0	3	0	0	0	0	0	0	2	0	0
104736	-							GGAATGGGGGG		2	0	0	0	4	3	3	13	8	2	4	0	5	5	6	0	0	0	0
104866	-	94	GGGGCG					GCTTTAGCGCG		2	0	0	0	0	2	0	4	3	0	3	0	7	0	2	0	0	0	0
104960	-	25	CGGCGG	122	CCAATG			GCAACGGGGCG		3	0	0	0	5	6	9	6	12	3	3	0	0	0	0	0	0	0	0
105004	-	137	GGGCGG					CGGCCGGGGGT		0	0	0	0	0	0	0	0	0	0	0	0	0	5	0	0	2	0	0
105017	-	124	GGGCGG					CCGCCCCCCCG		0	0	0	0	0	0	3	0	0	0	2	0	0	0	0	0	0	0	0
105042	-	99	GGGCGG					CATGAACGCGG		0	0	0	0	3	3	5	0	5	0	0	0	4	0	0	0	0	0	0
105077	-	63	GGCGGG					CCAATGGACCT		0	0	0	0	0	0	0	4	0	0	0	0	6	10	0	0	0	0	0
105150	-							GTCCCACACTC	CANA	18	0	3	0	20	17	35	40	94	15	20	0	142	421	28	0	7	3	0
105184	-	124	GGGGCG					CGTTTGGGGGT		0	2	0	0	0	0	10	12	19	7	6	0	12	0	0	0	0	0	0
105257	-	51	GGGGCG					CTGTCATTCCT	CANT	14	0	0	6	71	64	69	81	81	30	57	0	740	2063	24	4	11	5	0
105651	-							TGCGAGGGCAA		0	0	0	0	3	2	3	6	4	0	0	0	0	0	6	3	0	0	0
105730	-	17	GGCGGC					GCTCTGGGACA		2	0	0	0	0	0	0	3	6	0	3	0	0	0	0	0	0	0	0
105776	-							CGGTCGGGCGC		5	0	3	7	8	7	9	7	5	7	10	0	2	0	0	0	0	0	0
105882	-							GCGCAGGGGCT		0	0	0	0	0	0	0	6	5	0	3	0	0	0	0	0	0	0	0
105957	-	29	GCGGCG					AAATCGGCCCA		0	0	0	0	2	0	0	0	6	0	0	0	0	0	0	0	0	0	0
106018	-	77	GCGGGC					AACCCAGCGGG	CAG	0	0	0	0	0	0	0	0	0	2	0	0	0	0	5	0	0	0	0
106033	-	62	GCGGGC					CCCCCGGGCCC		0	0	0	0	0	0	0	0	4	2	0	0	0	0	0	0	0	0	0
106073	-	51	GGGGCG					CCGCTGGGTCC		0	0	0	0	2	0	2	4	6	0	3	0	0	0	0	0	0	0	0
106538	-	100	GGGGCG			34	CTATAA	GGGCCACTCAC	CANT	50	0	15	33	181	161	184	109	82	108	62	0	169	362	43	15	24	18	0
106610	+	127	GGGGCG			31	ATATAA	CCAATCCCCAG		0	0	0	0	0	0	0	0	0	0	0	0	2	2	0	0	0	0	0
106737	+	27	GGCGGG	133	CCAATC			CAGCCAGTAGC	CANT	0	0	0	0	0	0	2	0	0	0	0	0	0	2	0	0	0	0	0
106800	+	91	GGGCGG					TGCCTACATAA	TANA	0	0	0	0	0	12	0	0	20	0	0	0	0	0	0	0	0	0	0
106830	+	121	GGGCGG			29	ATAAAA	GGGCAGACATT		42	5	29	104	254	169	136	87	121	106	95	7	747	567	222	0	6	19	0
106849	+	27	CGGGGC					GTTTTGGGTCT		6	0	0	0	17	20	17	9	0	0	0	0	0	0	0	0	0	0	0
106960	+	49	GCGGGC					CAACAGGCCCG		0	0	0	0	0	0	0	0	0	0	0	0	8	6	0	0	0	0	0
106982	+	71	GCGGGC					CTTCTGGGGGG		2	0	0	0	0	0	0	0	0	3	0	0	5	4	0	0	0	0	0
107020	+	123	GGGCGG					TCAGTGGGGAT		2	0	0	0	0	0	0	0	0	4	0	0	0	0	2	0	0	0	0
107103	+	76	GGGGCG					CTCGCGGGGGC		0	0	0	0	0	0	2	0	0	0	4	0	0	0	0	0	0	0	0
107128	-	126	GGGGCG			27	ATAAAA	TGACCAGGTTC	CAG	8	0	0	2	22	22	36	42	30	14	6	0	5	238	2	0	11	7	0
107154	+	51	GGGGCG					CTTTTATGCCG		3	4	0	0	15	14	17	18	17	9	12	0	12	8	0	0	0	0	0
107178	+	75	GGGGCG					ACTCCGGATGG		0	0	0	0	0	0	0	8	7	0	3	0	5	0	0	0	0	0	0
107193	+	27	GCGGGG					TCGGGCGCGTC		0	0	0	3	0	4	0	0	0	0	0	0	0	0	0	0	0	0	0
107288	+							ATACTGGGTCT		2	0	0	0	0	0	3	0	0	0	0	0	0	0	0	0	0	0	0
107303	+							GACTCGGGGTA		0	0	0	0	0	0	3	0	2	0	0	0	0	0	0	0	0	0	0
107367	+					26	TAAAAG	CCCCCGGGACC		0	0	0	0	0	0	6	6	3	6	6	0	4	3	0	0	0	0	0
107485	+							GGCCGGGATAC		3	0	0	4	10	4	6	0	5	6	2	0	0	0	0	0	0	4	0
107613	+	103	GGGGCG					AACACGGGGAC		0	0	0	0	0	0	0	0	0	0	3	0	0	0	3	0	0	0	0
107676	+	115	GGGCGG					TCGACATTGTC	CANT	0	0	0	0	0	0	5	0	8	0	2	0	0	0	11	0	0	0	0
107783	+							GTGTTGGGGCG		2	0	0	0	0	0	5	0	3	0	0	0	0	0	0	0	0	0	0
107930	+							GTTGCGGGGGC		0	0	0	0	0	0	0	0	0	0	3	0	0	0	3	2	0	0	0
108306	+							TGCTCGAGATG		0	0	0	0	0	0	0	0	0	0	2	0	0	0	0	0	2	0	0
108455	-							CTTGGGGCACC		2	0	0	0	4	2	4	5	0	0	0	0	0	0	0	9	0	0	0
108504	-	129	GGGGCG					TTGCCGGGGGA		0	0	0	0	0	0	0	2	0	2	3	0	0	0	0	0	0	0	0
108630	-	58	GCGGCG					TGGGGGCGGCT		0	0	0	0	2	0	0	0	0	0	3	0	0	0	0	4	0	0	0
108672	-	16	GCGGCG					CGGACACGTGT		0	0	0	0	0	0	0	0	0	3	3	0	0	0	7	0	0	0	0
108717	-							TCGACGGGGCC		0	0	0	0	0	0	6	4	5	0	3	0	0	0	0	0	0	0	0
108741	-							ACCCCGGGTTC		0	0	0	0	2	2	0	4	0	0	0	0	0	0	0	0	0	0	0
108804	-							CCCGCGCCTTG		0	0	2	2	5	4	4	2	9	4	3	0	3	0	4	0	0	0	0
108859	-							ATCACGCTCGA		0	0	0	0	0	0	4	0	0	0	2	0	2	0	4	0	0	0	0
108931	-	66	CGGGGC					GTTCCGCCCTC		2	0	0	0	0	0	0	0	6	2	0	0	0	0	0	2	0	0	0
108959	-	38	CGGGGC			34	GCTATA	GGAACAATATG	CANT	3	0	0	0	3	5	10	12	21	0	5	0	5	8	14	0	0	0	0
108985	+	120	GGGGCG					CAGCCACATAT	CANA	0	0	0	0	0	0	0	0	0	0	3	0	2	8	0	0	4	0	0
109030	-							CCCAAGGGCCA		0	0	0	0	2	2	2	6	11	4	3	0	0	0	0	0	0	0	0
109089	-					30	ATAAAG	GTCCCGGCCGC		5	0	2	0	4	5	17	8	49	13	19	0	0	0	0	0	0	0	0
109163	-					33	ATATAA	AGTTTGTGAGG		22	0	0	10	38	41	61	65	184	66	56	0	32	29	18	0	2	5	0
109242	-							TCCGTGGGCCC		0	0	0	0	0	0	0	0	5	5	5	0	3	0	4	0	0	0	0
109305	-	63	GCGGGC					GAGTCGCCATT		105	9	11	36	251	244	407	174	1061	298	192	0	136	84	364	15	17	35	0
109713	-							CTTCCATAATA	CANA	0	0	0	0	2	0	0	0	0	0	0	0	2	3	2	0	0	0	0
109736	-							GAAACCAGAAG		0	0	0	0	0	0	0	3	0	0	0	0	2	0	0	0	0	0	0
110078	-	68	GCGGGG					CGCGCAGGCAA	CAG	0	0	0	0	0	0	0	0	2	0	2	0	0	0	0	0	0	0	0
110100	-	46	GCGGGG					GTAATGAATTC		0	0	0	0	0	0	2	0	2	0	0	0	0	0	0	0	0	0	0
110122	-	73	GCGGGG					AAAATGGGCCA		0	0	0	0	0	0	0	0	0	2	2	0	0	0	0	0	0	0	0
110222	-							TGCCCAGGGGC	CAG	0	0	0	0	0	0	2	0	0	0	0	0	0	4	0	0	0	0	0
111040	-							CACGCGGGCCG		0	0	0	0	0	0	0	0	2	0	0	0	0	3	0	0	0	0	0
111334	-	25	GGGGCG					CACCCGCAGTC		0	0	0	0	0	0	2	0	3	0	0	0	0	4	0	0	0	0	0
111759	+							GCGCTGGAACA		13	0	0	8	30	24	7	9	5	11	26	0	61	81	0	0	16	0	0
111889	-							AAAGTGGGTTT		0	0	0	0	0	0	0	2	0	0	0	0	0	2	0	0	0	0	0
111943	+	13	CGGCGG					CCGTCAGTAAG	CANT	0	0	0	0	0	0	0	0	0	0	0	0	9	19	2	0	0	0	0
111992	-	59	GCGCCG					GCTGCAGGGTA	CAG	0	0	0	0	0	0	2	0	0	0	0	0	0	5	0	0	0	0	0
112045	+	114	GGCGGG					GCGCCACGGCG		0	0	0	0	0	0	0	0	0	2	2	0	0	2	0	0	0	0	0
112131	-							CTGTCGCATTT		20	0	4	0	13	27	72	41	71	7	60	0	10	172	0	0	44	6	0
112152	+	79	CGGGGC					CACACGCTGTT		0	0	0	0	2	0	2	2	0	2	0	0	0	3	0	0	0	0	0
112265	-	42	GGGGCG			29	TAAATA	GCACCGAAGAC		4	0	0	0	0	0	4	14	3	2	10	0	0	10	0	0	0	0	0
112338	-	41	CGGGGC					CATCCACACGA	CANA	0	0	0	0	0	0	0	3	2	0	2	0	0	13	0	0	2	0	0
112508	+							CACGAGGCAGT		17	5	2	5	56	77	104	99	61	36	61	0	69	160	11	0	26	10	0
112579	-	55	GGCGGG					ACGCCAGATAC	CANA	0	0	0	0	0	0	0	2	0	0	2	0	0	8	0	0	0	0	0
112862	-							CCCACGGCCAC		0	0	0	0	0	0	0	3	0	0	2	0	0	3	0	0	0	0	0
112958	-	77	GGGGCG					ATGGTGGAGAC		0	0	0	0	0	0	0	0	0	0	3	0	0	4	0	0	2	0	0
113090	-					29	ATATAA	CCCGAGAGGAT		0	0	0	0	0	2	0	2	0	0	0	0	0	5	0	0	4	0	0
113598	+	79	GGGGCG			32	GTATAA	GTGGTGGTGTG		0	0	3	0	0	0	0	0	0	2	6	0	25	282	0	0	3	2	0
114268	+	77	CGGGGC					GCCCCGGGGCG		0	0	0	0	2	0	0	3	0	0	0	0	0	0	0	0	0	0	0
114415	+	57	GGGGCG					CGCCCGCGGAC		0	0	0	2	0	0	0	0	2	2	2	0	0	0	0	0	0	0	0
114574	+	64	GCGGCG					CCTTTGGGGGG		0	0	0	0	0	0	0	4	3	5	4	0	0	0	0	0	0	0	0
114624	+							CTGGCGGGCCA		0	0	0	2	0	0	2	0	0	0	0	0	2	0	0	0	0	0	0
114668	+	48	GGCGGG					CTCCTGGGAAA		0	0	2	2	0	2	2	4	0	0	2	0	0	0	0	0	0	0	0
114729	+	109	GGCGGG					CGGGCCGCATC		0	0	0	0	0	0	0	0	2	0	2	0	0	0	3	0	0	0	0
114805	+							CCGACGAGACG		0	0	0	0	0	0	0	2	2	0	0	0	0	0	0	0	0	0	0
114874	+							TTATCGGGACG		0	0	0	0	0	2	0	3	0	3	0	0	0	2	0	0	0	0	0
114925	+							CCTTTCTCCAG		0	0	0	0	0	0	3	0	0	0	2	0	0	0	0	0	0	0	0
115027	+	47	GCGGCG					TTGTCATTCTG	CANT	5	0	0	0	2	5	23	27	109	14	21	0	21	48	41	0	4	0	0
115185	+	46	GGCGGG					TGTTCGAGTCG		0	0	0	0	0	0	2	2	0	0	0	0	0	2	0	0	0	0	0
115307	+					30	ATAAAA	ATCGCCCCTCG		0	0	0	0	0	0	0	0	3	0	2	0	0	0	0	0	0	0	0
115327	+							TCTTTGCTCAT		2	0	0	0	2	0	2	0	8	0	3	0	0	2	0	0	0	0	0
115447	+	108	GGGGCG			34	GTATAA	GTGTCATAGTG	CANA	18	0	0	12	65	43	32	21	34	37	58	0	63	34	123	4	15	8	0
115530	+	139	GGGCGG					CTTACGGGCCC		0	0	0	0	5	7	3	3	0	0	0	0	4	0	0	0	0	0	0
115581	+							CACCTGGCAGG		0	0	0	0	0	0	0	0	0	0	0	0	0	2	2	0	0	0	0
115615	+							AAAACGGACTC		0	0	0	0	0	3	2	0	0	0	0	0	0	0	0	0	0	0	0
115638	+							CGTGCGGAGTT		0	0	0	0	2	3	0	0	0	0	0	0	0	0	0	0	0	0	0
115673	+							CCAGCGGCACA		0	0	0	0	0	0	2	2	6	0	5	0	0	0	0	0	0	0	0
115732	+							CCGCTGATTAC		0	2	0	0	2	3	7	7	9	6	4	0	0	0	0	0	3	0	0
115792	+							GAACTGGAGGA		2	0	0	0	2	0	4	7	15	6	4	0	0	0	0	0	0	0	0
115825	+							TGTGCGCGGCC		0	0	0	0	0	0	3	3	0	3	6	0	0	0	0	0	0	0	0
116384	-	12	GGCGGC					TCCTAGGGTCA		2	0	0	0	3	2	0	2	7	0	4	0	0	0	0	0	0	0	0
116702	-							GGAGCGGGGCC		0	0	0	0	3	0	0	0	0	2	2	0	0	0	0	0	0	0	0
116811	-	72	GCGGGG					TTGTCGTTATT		4	0	0	0	10	10	8	9	7	5	4	0	5	3	2	0	0	0	0
116985	-							GAGTAGGGCCT		5	0	3	2	25	19	30	18	34	11	19	0	0	3	2	0	0	3	0
117083	-					31	ATAAAA	CCCTCGGTTGG		82	7	41	177	671	373	251	247	150	243	311	2	231	179	81	0	24	29	0
117155	-							GAGCCAGTTAG	CANT	0	0	0	0	0	0	2	0	0	0	0	0	0	3	0	0	0	0	0
117638	+	47	GGGGCG					AGACCGACGGC		2	0	0	0	0	0	0	0	0	0	2	0	0	0	0	0	0	0	0
117948	+	45	GCGCCG					ACCCCACATAT	CANA	0	0	0	0	0	0	0	0	2	0	0	0	3	0	0	0	0	0	0
117978	+	75	GCGCCG			29	ATATAA	AGAACAGACAC	CANA	0	0	0	0	0	0	0	0	0	0	0	0	8	10	0	0	0	0	0
118033	+					30	TAAATA	CAAACACAAAC		0	0	0	0	0	0	0	2	7	0	2	0	0	0	0	0	0	0	0
118303	+	20	GCGGCG					GGGGAGGCGAG		0	0	0	0	0	0	0	2	0	3	0	0	0	0	0	0	0	0	0
120856	-	58	GGGGCG					GGGGAGGGGGG		0	0	0	0	0	0	0	3	3	0	0	0	0	0	0	0	0	0	0
120881	-	33	GGGGCG					AATAAGGGACG		2	0	0	0	0	0	4	0	0	0	0	0	0	0	0	0	0	0	0
120969	-							CTAGTGGGCGC		0	0	0	0	2	0	0	3	0	0	0	0	0	0	0	0	0	0	0
121167	-	135	GGGCGG					TACGTGGTCCT		0	0	2	0	0	0	2	0	0	0	0	0	0	0	0	0	0	0	0
121194	-	108	GGGCGG					GACATGGAGAC		0	0	0	0	2	0	2	3	0	0	0	0	0	0	0	0	0	0	0
121221	-							ATCACGGGGGA		0	0	0	0	2	0	0	0	0	0	2	0	0	0	0	0	0	0	0
121379	-	57	GGCGGG					CCCGCGCTGCT		0	0	0	0	2	2	2	2	0	2	0	0	0	0	0	0	0	0	0
121433	-	60	GCGGGG					CGGGCGGGGCC		0	0	0	0	2	0	3	0	0	4	4	0	0	0	0	0	0	0	0
121595	-	27	GCGGCG					ACTCAGGGCCG		0	0	0	0	3	4	4	6	4	2	4	0	0	2	0	0	0	0	0
123728	-	124	GGGGCG			30	TATATA	CACATGGCCCC		0	0	0	0	0	0	0	0	3	0	4	0	0	0	0	0	0	0	0
123785	-	67	GGGGCG			31	CTATAT	CTGTTGGGGGT		0	0	0	0	0	0	0	0	7	4	12	0	0	0	0	0	2	0	0
124254	-					32	GTATAA	TGGTCGCATTT		4	0	4	0	0	0	3	2	12	0	35	0	0	10	0	0	34	0	0
124623	-	75	GCGCCG					CTCGCGCATTG		0	0	0	0	0	0	0	0	2	0	5	0	0	2	0	0	0	0	0
130171	+	116	GGGGCG					GGGCCCGGCGC		0	0	0	0	0	2	3	3	0	2	4	0	0	0	0	0	0	5	0
131427	-	72	CGGCGG			31	CTATAT	CGTCCACACGG	CANA	0	0	2	0	0	0	0	0	0	0	2	0	0	0	0	0	3	0	0
132024	+	90	GGGGCG			28	TATATA	CGAGCACTGGC	CANT	0	0	0	0	0	0	0	0	0	0	0	0	2	14	0	0	0	0	0
132127	+	51	GGGGCG			29	ATAAAG	CCCGCAGACGG	CANA	433	63	276	643	2699	1435	1075	1126	544	905	1175	3	2056	4466	8	0	124	189	0
132194	+	63	GCGCCG					GCAGAGGGCCG		0	0	0	0	0	0	0	0	0	0	0	0	4	7	0	0	0	0	0
132313	+	41	GCGGGG					ACACAGGGGAC		0	0	0	0	9	6	4	0	0	0	0	0	7	0	0	0	0	0	0
132559	+	62	GGGGCG					GTCGAGGCGAC		2	0	0	0	0	0	0	0	0	8	7	0	0	0	0	0	0	0	0
132665	+	63	GGCGGG					CAGGCGCTTTT		2	0	0	2	0	0	3	3	3	0	0	0	0	0	0	0	0	0	0
132836	+							AGTCTGGGGAC		0	0	2	0	9	8	5	3	0	0	0	0	0	0	0	0	0	0	0
132931	+	17	CGGCGG					ACCACGGGGAC		0	0	2	0	0	0	0	3	0	0	4	0	4	0	0	0	0	0	0
133017	+	126	GGGGCG					CAAGCGGGCCC		0	0	0	0	0	0	0	0	0	6	14	0	0	0	2	0	0	0	0
133084	+	29	GGCGGG					AAGATGGGGCG		0	0	0	2	9	4	0	0	3	0	4	0	0	0	0	0	0	0	0
133260	+							CCTGCGGGTCG		3	0	2	4	20	6	8	8	14	9	9	0	0	0	4	0	0	0	0
133317	+							CGACTGTTACC		0	0	0	0	0	0	4	0	7	0	0	0	0	0	0	0	0	0	0
133425	+	42	CGGCGG					ACGGGAGGTGG		0	0	0	0	0	0	0	0	3	0	0	0	0	0	6	2	0	0	0
134316	-							TGCCCGGGACA		2	0	0	0	3	2	2	14	13	8	8	0	0	0	0	0	0	0	0
134317	+							GTCCCGGGCAG		0	0	0	0	0	0	0	0	0	2	2	0	0	3	0	0	0	0	0
134478	-	66	GCGGCG	111	GACCAA			TTATCGCCATC		0	0	0	0	2	0	0	0	0	2	2	0	0	0	0	0	0	0	0
134508	+					29	ATAAAT	TTTTTGGGCGT		0	0	0	0	0	0	0	0	0	0	0	0	0	3	0	0	2	0	0
134705	-							CGTGCGCACTA		0	0	0	0	0	0	0	0	4	0	2	0	0	2	0	0	0	0	0
134959	+					27	GTATAT	GATTTGGGGCA		0	0	0	2	0	0	0	0	0	0	3	0	2	6	0	0	0	0	0
135002	-	55	GGCGGG					TCGGCCTGTCT		2	0	0	3	3	0	2	0	0	7	2	0	5	0	0	0	2	0	0
135072	-							TCCAAGGGCCC		0	0	0	0	0	3	0	0	2	0	0	0	0	0	0	0	0	0	0
135179	-	110	GGCGGG					ACGACGGGCCC		0	0	0	0	7	6	3	4	0	0	0	0	0	0	0	0	2	0	0
135192	+							GGGGTGCTCGT		3	0	3	2	13	9	5	8	4	6	26	0	5	15	0	0	16	0	0
135306	-	63	GGGGCG			28	GTATAA	CACCCGGGACG		16	0	0	9	94	40	60	24	16	23	41	0	518	396	0	0	27	7	0
135356	+							TGCCTGGACTC		4	0	0	0	3	4	4	3	4	3	14	0	2	3	0	0	8	0	0
135663	-							ATCCCGGCTGC		0	0	0	0	0	0	0	2	2	0	0	0	0	2	0	0	2	0	0
135785	-							CCCATGCCAGT		0	0	0	0	0	2	2	0	0	0	0	0	0	2	0	0	0	0	0
135931	-							GGTCCAGTCGC	CANT	0	0	0	0	2	0	2	0	0	0	2	0	3	3	0	0	4	0	0
135977	-							ACCCCGGAGAC		0	0	0	0	0	0	0	4	0	0	2	0	0	3	0	0	2	0	0
135996	-	66	GCGGGC					GGGGAGGACCA		0	0	0	0	0	2	0	0	0	0	0	0	2	2	0	0	2	0	0
136172	+	80	GCGCCG					CCCGAGGACAT		0	0	0	0	0	0	0	0	0	0	0	0	3	3	0	0	0	0	0
136184	+							TGCCTGGGGGA		0	0	0	0	0	3	2	0	0	2	2	0	5	2	0	0	0	0	0
136628	-	46	GGGGCG					TCTGCGGCGCT		0	2	0	0	3	0	0	0	0	0	0	0	0	0	0	0	0	0	0
136732	+	55	GGGGCG					GTGGTGTTTTT		85	6	11	53	327	226	342	147	385	148	168	0	33	29	89	0	106	25	0
136998	+							GAGGAGGGGGC		0	0	0	0	3	0	0	0	0	3	0	0	0	0	3	0	0	0	0
137029	+							AGGGGGGAGAT		0	0	0	0	2	0	2	0	0	0	0	0	0	0	3	0	0	0	0
137625	+	56	GGGGCG			30	TAAATA	AGCATGCGCGA		0	0	0	2	3	2	0	0	0	0	5	0	2	5	0	0	3	0	0
137911	+							TGTGCGCCGTA		0	0	0	0	0	0	2	0	0	3	0	0	0	2	0	0	0	0	0
138112	+					32	GTATAA	ACCATGTCCGG		2	0	0	0	0	0	0	6	8	0	8	0	2	10	0	0	2	0	0
138139	-	47	CGGGGC					CCTCCGCATTG		0	0	0	0	2	0	0	0	2	0	0	0	0	0	0	0	0	0	0
138224	+					31	ATAAAG	GTGACACTATC	CANT	0	0	0	0	0	0	0	3	0	0	0	0	2	12	0	2	0	0	0
138338	+							TGTTCGGTCAT		135	8	18	31	178	270	259	300	320	125	663	0	71	356	3	2	348	23	0
138421	+							GGTATGGGGGG		0	0	0	0	0	0	0	0	0	0	2	0	0	4	0	0	2	0	0
138472	+			113	GACCAA			ATAGTGGGCCT		0	0	0	0	3	0	8	4	7	0	3	0	0	10	0	0	4	0	0
138589	+							CCTCCGGGGGT		0	0	0	0	2	0	0	0	0	0	2	0	0	0	0	0	0	0	0
138619	+			86	CCAATC			CAGGCGGGCCT		0	0	0	0	2	0	2	4	2	0	0	0	0	0	0	0	0	0	0
138690	+	75	GGCGGG					CGCCTGCCGCA		0	0	0	0	0	0	2	0	3	0	0	0	0	8	0	0	0	0	0
138962	+	45	GCGCCG					CCCCCGCGTTT		0	0	0	0	0	0	2	0	2	0	0	0	0	0	0	0	0	0	0
139026	+							TACACAGTTTA	CANT	0	0	0	0	0	0	0	3	2	0	0	0	0	0	0	0	0	0	0
139035	-							GCTCCAGGATA	CAG	3	0	0	0	0	3	0	0	0	2	0	0	2	0	0	0	0	0	0
139123	+							CAGCAGGGGGT		0	0	0	0	0	0	0	0	2	4	3	0	0	0	0	0	2	0	0
139190	+							TCGCCGTATAC		2	0	0	0	0	3	2	6	0	0	0	0	4	4	0	0	2	0	0
139220	+							GGCACGGGCCC		0	0	0	0	2	0	0	0	3	0	0	0	0	0	0	0	0	0	0
139348	+							GGGACGGTGGC		0	0	0	0	0	3	0	2	0	2	0	0	0	4	0	0	0	0	0
139405	+	54	GCGCCG					GCGACGCCTTA		0	0	0	0	0	0	3	3	2	2	0	0	0	0	0	0	0	0	0
139463	+							TGGGCGGCAGT		0	0	0	0	2	0	0	0	0	0	0	0	3	0	0	0	0	0	0
139550	+	41	GCGCCG					GCCTCCCCCAC		0	0	0	0	0	2	2	6	2	0	0	0	4	3	0	0	0	0	0
139630	+							GGGGGGGTCAG		0	0	0	0	0	0	0	0	0	0	0	0	2	0	0	0	10	0	0
139698	+	59	GCGGGG			32	ATATAA	AAGGTGGACAG		284	16	38	97	524	561	720	936	912	546	960	0	773	497	49	0	283	97	0
139805	+							TTGCAGGGCCT		3	0	0	0	0	0	0	4	0	0	7	0	0	0	0	0	0	0	0
139820	+							CTCGTGGGCCT		0	0	0	0	0	4	0	3	0	0	0	0	0	0	0	0	2	0	0
139907	+							GCCTTGGGGCC		3	0	0	0	2	3	0	6	4	3	13	0	3	0	0	0	3	0	0
139964	+	67	CGGGGC					TTTGTGGGGGA		2	0	0	0	0	0	2	3	3	4	9	0	0	0	0	0	0	0	0
139998	+							ACGATGGGGGC		3	0	0	0	0	0	0	0	3	3	7	0	0	0	0	0	0	0	0
140027	+	29	GGGGCG					CCCATGGGACA		0	0	0	0	0	4	0	3	0	2	0	0	0	0	0	0	0	0	0
140182	+							TTTGCGGGTCC		0	0	0	0	0	0	2	0	0	8	8	0	0	0	0	0	4	0	0
140276	+							GGGATGGCCAT		4	0	0	2	4	7	3	5	8	7	11	0	0	2	0	0	0	0	0
140361	+							CCCCGCGTCTG		2	0	0	0	0	0	0	0	0	2	6	0	0	2	2	0	0	0	0
140531	+							CCCGGGGTCAA		0	0	0	0	0	0	0	3	0	0	0	0	0	0	28	2	0	0	0
140659	+							GAGCTGTATTT		0	0	0	0	2	0	0	0	4	0	0	0	0	0	3	0	0	0	0
140674	+							TATACACAGAT	CANA	0	0	0	0	2	0	9	0	5	2	0	0	0	0	0	0	0	0	0
140721	+							ACAGCCCCCAG		0	0	0	0	0	0	0	0	0	0	2	0	0	0	4	0	0	0	0
140841	+							GCACGCCAATG		2	0	0	0	0	0	6	0	17	0	0	0	0	2	15	2	0	0	0
140886	+	65	GCGCCG					CCGCTGGGGCG		2	0	0	3	3	4	7	6	13	8	13	0	0	0	0	0	0	0	0
141169	+	37	GCGGCG					TTGCCTCTTCT		44	2	4	16	66	84	105	89	175	41	79	0	340	2227	0	0	29	10	0
141238	+	64	GGCGGG					TCCCCGGGACA		6	0	0	0	0	6	11	28	23	6	8	0	5	35	0	0	2	0	0
141629	-							CCGTGAATAAC		0	0	0	0	2	0	3	0	0	0	3	0	0	0	0	0	0	0	0
141633	+							TTCACGGGGTC		0	0	0	0	0	0	2	2	0	0	0	0	0	0	0	0	0	0	0
141654	+							ACAGCGGCCTG		2	0	0	0	0	5	5	4	3	0	4	0	2	4	0	0	0	0	0
141710	+					30	ATAAAG	GCCTCGGTGGT		0	0	0	0	2	3	0	5	4	0	3	0	2	9	0	0	0	0	0
141871	+							GTCTTGGCCCA		0	0	0	0	0	0	0	0	5	0	2	0	0	0	0	0	0	0	0
142096	+							CCCGCAGCTCC	CAG	0	0	0	0	0	2	2	0	0	0	0	0	0	0	0	0	0	0	0
142178	+	47	GCGCCG					TACGCGGGGTG		0	0	0	0	0	0	2	4	0	2	0	0	0	0	0	0	0	0	0
142241	+	66	GCGGGG					GTCCCGGGGCT		0	0	0	0	0	0	0	0	0	2	5	0	0	0	0	0	0	0	0
142282	+	43	CGGGGC					GTTCCGGGACG		0	0	0	0	0	3	2	6	0	0	0	0	0	0	0	0	0	0	0
142387	+	14	GCGGCG					GTACCGGAACG		0	0	0	0	0	0	0	3	3	2	2	0	0	0	0	0	0	0	0
142458	+	39	GCGGCG					ACGTCGGGGCC		0	0	0	0	0	0	2	0	0	5	6	0	0	0	0	0	0	0	0
142503	+	47	CGGGGC					GGTTAGGGGCG		0	0	0	0	0	0	0	5	7	0	5	0	3	0	0	0	0	0	0
142555	+	53	GGGGCG					GGTGTGGGCGT		0	0	0	2	0	0	3	0	0	4	3	0	0	0	0	0	0	0	0
142606	+	104	GGGGCG					AAGCAGGGCCT		0	0	0	0	0	0	0	0	0	13	21	0	0	0	0	0	0	0	0
142626	+	39	GGCGGG			29	TAAAAG	GGCCCACGTAC		38	4	14	45	197	164	106	116	89	118	109	0	716	223	114	0	9	9	0
142659	-							GTCCGCGTACA		0	0	0	0	0	0	0	0	0	0	0	0	5	3	0	0	0	0	0
142795	+							CCCCCGTAGCG		0	0	0	0	0	0	3	2	6	2	0	0	0	0	0	0	0	0	0
142919	+							CCCACGTCGGT		0	0	0	0	2	0	2	0	5	0	0	0	0	0	0	0	0	0	0
142934	+							GAACTGGGCGA		0	0	0	0	0	4	3	6	8	0	7	0	0	0	0	0	0	0	0
142945	+							CCGCCGGCGAG		0	0	0	0	0	0	0	0	5	2	0	0	0	0	0	0	0	0	0
142960	+							ACGTCGGAGAC		0	0	0	0	0	2	0	0	5	0	0	0	0	0	0	0	0	0	0
143061	+							CCCCCGGGCTA		0	0	0	0	2	0	3	4	5	0	0	0	0	0	0	0	0	0	0
143168	+							CCTGGGGGCCG		0	0	0	0	0	0	0	2	0	2	0	0	0	0	6	17	0	0	0
143182	+							TGTGTGGGATT		0	0	0	0	0	0	0	5	0	2	3	0	0	0	0	0	0	0	0
143248	+					29	ATAAAG	GCCGCAGCAAA	CAG	171	8	18	43	370	323	558	381	1885	282	368	0	91	140	935	733	35	21	0
143312	+							GCCTCGATGAC		0	0	0	0	0	0	5	0	0	0	5	0	0	0	0	0	0	0	0
143350	+							AGCGCGATCCG		0	0	0	0	0	3	0	0	0	0	0	0	0	0	0	8	0	0	0
143366	+							TCCGTGCCGCT		0	0	0	0	0	0	5	0	0	0	0	0	0	0	5	0	0	0	0
143381	+							CCCACGGCCTC		2	0	0	0	0	0	4	5	11	0	5	0	0	0	0	6	0	0	0
143456	+							CGCATGGGCCG		0	0	0	2	0	0	8	0	20	0	0	0	0	0	0	6	0	0	0
143467	+							CCAACAGTCGG	CANT	3	0	0	0	4	6	0	7	16	0	5	0	0	0	0	0	0	0	0
143482	+							AAGGCGTCGAC		0	0	0	0	0	0	0	0	0	0	0	0	0	0	7	25	0	0	0
143503	+							CCGCTGCGTCG		3	0	0	0	8	8	26	44	61	22	43	0	0	0	0	4	0	0	0
143685	-							TTGCCAATCGA	CANT	2	0	0	0	0	0	0	0	5	0	2	0	0	0	0	0	0	0	0
144144	+					29	ATAAAA	TTAAGGGTACA		0	0	0	0	0	0	2	2	3	0	0	0	0	0	0	0	0	0	0
144183	+							GGCCGGGTCCC		2	0	0	0	0	0	0	0	0	0	0	0	0	0	0	0	0	4	0
144757	-							AGCCCGGGCAA		0	0	0	0	0	14	37	24	53	0	16	0	0	0	11	8	0	0	0
144863	+	73	GCGGGG					GGAGACCGGGG		9	0	0	0	0	0	0	0	2	3	4	0	0	0	0	0	2	0	0
145164	-	116	GGGCGG			27	TAAAAG	CATGCACCCCA		78	6	10	36	276	257	277	278	342	186	222	3	311	212	25	0	59	28	0
145280	-	75	GGCGGG					TCTCTGGGCGG		0	0	0	2	0	0	0	0	0	0	0	0	4	0	0	0	0	0	0
145360	-	122	GGGGCG					TCGAAGAACCG		0	0	0	0	0	0	0	0	0	0	0	0	3	0	3	0	0	0	0
145461	-					28	ATAAAA	GAGGCGGCCAG		2873	170	319	190	2882	5657	12637	10248	19153	6198	10441	3	726	1187	443	4	1626	776	0
145989	-							GGATCGGGATC		0	0	0	0	3	0	0	0	0	0	0	0	2	0	0	0	0	2	0
146039	-	62	GCGCCG					GCAGAGGGCCG		0	0	0	0	0	5	4	0	0	2	0	0	0	0	0	0	0	0	0
146106	-	70	GGGGCG			28	ATAAAG	CCCGCAGACGG	CANA	271	35	168	256	1169	959	782	583	399	317	420	13	1034	1957	14	0	233	124	0
146209	-	89	GGGGCG			31	TATATA	CGAGCACTGGC	CANT	0	0	0	0	0	0	0	0	0	0	0	0	3	6	0	0	0	0	0
146806	+	73	CGGCGG			32	CTATAT	CGTCCACACGG	CANA	0	0	2	0	0	0	0	0	0	0	2	0	0	0	0	0	3	0	0
148062	-	115	GGGGCG					GGGCCCGGCGC		0	0	0	0	0	0	2	0	2	0	0	0	0	0	0	0	2	4	0
150885	-	36	GGGGCG					CACCTCCACGG		0	0	0	2	2	0	0	6	0	0	0	0	0	0	0	0	0	0	0

## Sheet: TES
pos	strand	pa_dist	pa_seq	tes_seq	non_demultiplexed_minion	1h_minion	2h_minion	4h_minion	6h_minion	8h_minion	10h_minion	12h_minion	24h_minion	pooled_terminator_minion	pooled_o(d)t_minion	pooled_random_rsII	pooled_o(d)T_rsII	pooled_o(d)T_sequel	pooled_cap_o(d)t_minion	pooled_cap_random_minion	pooled_random_minion	pooled_o(d)T_minion	pooled_dRNA_minion
1553	+	20	ATTAAA	TGGGCCGGGCCGCCCACTTCCCGGTATGGTAATTAAAAACTTGCAAGAGGCCTTGTTCCGCTTCCCGGTATGGTAATTAGAAACTCATTAATGGGCGGCCC	0	0	0	0	2	0	2	0	0	0	0	0	0	0	0	0	0	0	0
5700	+	25	AATAAA	CAGGGGATTTTTGCTGTCTGTTGGGAAATAAAGGTTTACTTTTGTATCTTTTCCCTGTCTGTGTTGGATGTATCGCGGGGATGCGTGGGAGTGGGGGTGCG	34	14	74	42	83	50	95	131	103	61	0	0	13	14	4	0	0	13	4
7643	-	16	AATAAA	GCGCCCGGAAATCCATTAGGCCGCAGACGAGGAAAATAAAATTACATCACCTACCCACGTGGTGCTGTGGCCTGTTTTTGCTGCGTCATCTCAGCCTTTAT	17	3	2	10	22	13	38	26	59	21	0	0	7	6	0	0	0	3	2
10960	+	18	AATAAA	TTTGTCGGTGGGGGCTTTTGGGTATTTCCGATGAATAAAGACGGTTAATGGTTAAACCTCTGGTCTCATACGGGTCGGTGATGTCGGGCGTCGGGGGAGAG	73	13	104	131	301	187	233	415	247	153	0	0	327	166	2	0	0	22	0
11733	+	19	AATAAA	ACCCTCACTGCCCGTCGCGCGTGTTTGATGTTAATAAATAACACATAAATTTGGCTGGTTGTTTGTTGTCTTTAATGGACCGCCCGCAAGGGGGGGGGGGC	399	17	54	101	494	616	1549	1526	4428	720	0	0	98	283	23	0	0	56	2
11738	-	20	ATTAAA	GAAATGCCCCCCCCCCCTTGCGGGCGGTCCATTAAAGACAACAAACAACCAGCCAAATTTATGTGTTATTTATTAACATCAAACACGCGCGACGGGCAGTG	91	7	138	124	412	172	268	275	82	124	0	0	42	56	10	0	0	18	0
12493	+			CCCCGGGCCGGGTTCGGTGGAACTGTAAGGGGACGGCGGGTTAATAGACAATGACCACGTTCGGATCGCGCAGAGCCGATAGTATGTGCTCACTAATGACG	24	0	2	5	29	53	18	19	2	0	0	0	0	0	0	0	0	6	0
18060	+	26	AATAAA	TTATCAGTTTTGTTGAATTTTAGGAAATAAACCCGGTTTTGTTTCTGTGGCCTCCCGACGGATGCGCGTGTCCTTACTCCGTCTTGGTGGGTGGGTGGCTG	33	3	14	35	118	94	127	174	103	60	0	0	79	275	13	0	0	18	5
18192	-	23	AATAAA	GTCGTTTCTGTTTGCCTGAGTTTGACCAATAAAAACATTGCCCTGAGACAAGAGCGCTCCCCCGTGTGTGCTTGAGTCTGTCCGAATACGTGCCGACTTGC	14	2	5	11	36	22	26	46	40	23	0	0	5	45	7	0	0	5	0
23029	-			GGACCCGTCACCTTCCCCAACGCGAGCGCCCCGACGGCCAGGTGCGTGACTGTGGTCCGCGCGCCAATGGGGTCGGGAAAAACTACCGCGCTGATCCGCTG	4	0	0	0	0	0	0	5	0	0	0	0	0	0	0	0	0	0	0
23761	-			AGCTCCATCAGGCCGTGCACCTGACGCAGATACGTCCCGCTCAGGACCCCCCTGGTGCAAAAATGGGCCGCAAAATACACCAGACACGCAAAGTGCAGGAC	2	0	0	0	0	3	0	2	0	0	0	0	0	0	0	0	0	0	0
24667	+	25	AATAAA	CGTTGGTAGCTGTTTGGTTCCGTTTTAATAAACCGTTTGTGTTTAACCCGACCGTGGTGTATGTCTGGTGTGTGGCGTCCGATCCCGTTACTATCACCGTC	523	30	56	108	741	990	1815	2640	3611	758	2	0	534	1786	169	0	0	134	36
24784	-	21	AATAAA	CCAGTTTCCACCCCCCATGTCCGATAGCGAATAAAAACCAAAACAATGTTCTGTATACGGTCGCACGCGTGTCGTTTTTAAAAAACCCACAATCGCCGGGG	498	34	189	970	2785	1733	1660	2003	1663	925	0	0	293	630	60	0	0	89	31
25500	+			AGGACACGGGGGAGATGGTGTGGCGTCCGAGGTCGGGGGCGCCAAACAGAAGCACCTCCGAGACAACGCCGCTATTTAACTCCACCAAGGCCCGATCCGCG	2	0	0	0	2	2	0	0	3	0	0	0	0	0	0	0	0	0	0
30147	-	31	AATAAA	GCCTCCTCAAGCGATCCCGAATAAAAATCAGTGCCCACGGGGCAGACTTTCCTCCCGCGTCTGGTTGTGTGTGTATGTGGGTGGGTGGGTGTGGGTCGGGT	80	6	24	82	270	197	316	272	169	180	0	0	96	358	14	0	0	25	3
34840	+	21	AATAAA	GCTCCTATCACACGCGTCTCGTGAGCGCCCAATAAACACACCCAGGTATGCTACGCACGACCACGGTGTCGTCTGTTAAGGGGGGGGGGGGAAGGGGGTGT	22	2	10	16	61	44	40	58	18	17	0	0	22	70	2	0	0	4	0
35002	-	15	AAGAAA	GAGAAACCCCAGCATACCTAAATAAATAAAAACCTAAGAAATTCCAAAATATGCCTGTGTGTCGTATGTTTATGGGATTTGGGTTGGGGTTTCTGTGTTCA	79	4	14	23	113	111	226	151	216	83	8	0	64	89	3	0	0	48	2
35753	+			CGAGGCTGATGGGGTCCCCGTTACAGAGATCTACGGGGGAGGTGTTGCGAAGGTTAACGGTGCCGGCGTGGGTGAGGCCCACGTCCAGGGGGCAGGCGACG	0	0	0	0	0	0	3	2	0	0	0	0	0	0	0	0	0	0	0
36249	+			AGAGCATGCGCGGGGAGGTCTGTCGGGCCCAGACGCACCGAGAGCGAATCCGTCCGCGGAGTCCCGGCTTGGGTTTTATGGGGCCCGGCCCTCGGAATCGC	4	0	0	0	3	8	3	7	2	0	3	0	0	0	0	0	0	0	0
36388	-	17	AATAAA	ATGACGCATCCCCGCTCAAGGGACTGGCTCTGTAATAAACCGCCCCGCCCTTCCTTGGGGTAGTGCGATTCTTTTATCCCACGCGTCTTCTGTTTCCGCAA	0	0	3	3	0	0	0	0	0	0	0	0	0	2	0	0	0	0	0
40164	-			CCGCGACGGCCCGCACCCCATCGAGCAACCCACACACAATTACATGACCAAGATTATCGACCGCCGGGCCCTGAACGCCGCCTTCAGCCTGGCCACCGAGG	0	0	0	0	0	3	6	0	4	0	0	0	0	0	0	0	0	0	0
41862	-			ACACAGGCAACCCCGACGTGCGTTGCACAGGCAGGTCTCGAATACAACGACGGCTTCCGTAGTATGGACCCTGCCTTTTGAGGACAACCCCGGGCGTGTTC	4	0	0	0	3	4	0	4	0	0	0	0	0	0	0	0	0	0	0
43708	+	19	AATAAA	TCCCAACACGGACAGTCTGTGTAAAAGACCCCAATAAACGTATATCGCTACTACACCCTTGTGTGTCAATGGACGCCTCTCCGGGGGGGGGGGAGGGAAAG	107	7	16	108	409	378	499	529	469	202	0	0	51	401	20	0	0	20	3
43818	-			TAAAGTGGGCGTGGCTTCGGCCGTTTCTCCGCCCGACCGAATAAACTGTAACCGTGTCTGTGGTTTGTTTGTTCAGGCCCCGGTGGTGCCGCTCCCCCAGC	136	19	42	207	694	453	678	773	596	347	0	0	37	268	37	0	0	13	2
46603	-	23	AATAAA	ACCGGAAGGAACCCGCGCTATGACGGCAATAAAAAGACAGAATAAAACGCACGGGTGTTGGGTCGTTTGTTCATAAACGCGGGGTTCGGTCCCAGGGCTGG	47	7	109	221	320	145	87	57	33	125	0	0	38	26	13	0	0	10	0
48767	+	29	AATAAA	CCCACCCCCCATCTTGTCCCCAAATAAAACAAGGTCTGGTAGTTAGGACAACGACCGCAGTTCTCGTGTGTTATTTTCGCTCTCCGCCTCTCGCAGATGGA	68	4	20	39	273	173	252	484	66	250	0	0	18	12	0	0	0	21	0
52783	+	18	AATAAA	GTACCATGGGATGTCTTACTGTATATCTTTTTAAATAAACCAGGTAATACCAAATAAGACCCATTGGTGTATGTTCTTTTTTTATTGGGAGGCGCGGGTAG	410	18	47	305	1346	902	718	3829	428	482	0	0	74	274	4	0	0	82	22
52796	-	22	AATAAA	TAAAGCTACCCGCCTACCCGCGCCTCCCAATAAAAAAAGAACATACACCAATGGGTCTTATTTGGTATTACCTGGTTTATTTAAAAAGATATACAGTAAGA	3	0	4	0	3	7	6	15	11	4	0	0	2	4	0	0	0	0	0
53040	-	23	AATAAA	ACGACCTGTGATGGGGGGTTTGTTGTAAATAAAAACCACGGGTGTTAAACCGCATGTGCATCTTTTGGTTTGTTTGTTTGGTACGCCTTTTGTGTGTGTGG	111	9	54	108	323	280	398	552	465	179	0	0	101	730	122	0	0	38	12
53132	-			GCTCAGCGCCAAGGTCACCGACATGGTCATGCGCAAGCGCCGCAACACCAACTACACCCAAGTTCCCAACAAAGACGGTGACGCCGACGAGGACGACCTGT	0	0	0	0	2	0	0	0	4	0	0	0	0	0	0	0	0	0	0
55586	-			TCCGGCGCCGCCCGCCCCTGGCGCCCCCCCAACGGGGGACCCGAAACCGAAGAAGAACAGAAAACCGAAACCCCCAAAGCCGCCGCGCCCCGCCGGCGACA	0	0	2	2	3	0	2	5	0	0	0	0	0	0	0	0	0	0	0
58397	-	17	AATAAA	GGGAACCTAGGGCGGGGCGGGGAATGTGTGTAAAATAAATTATTGCTACGACATCCGTGCTTGTTTGTGTTCCGTGTCTATATCTCTGGGCGGGCCGTGAT	8	2	8	15	34	26	15	31	18	5	0	0	9	27	0	0	0	8	12
59437	-	15	ATTAAA	TCCTGTCGCGCGAGGACATCGAGACCATCGCGTTCATTAAAAAGTTTTCCCTGGACTACGGCGCGATAAACTTTATTAACCTGGCCCCCAACAACGTGAGC	0	0	0	2	4	3	3	2	0	2	0	0	0	6	0	0	0	0	0
66363	-	19	AATAAA	CCACGTCGTCCGGGGGGTGCCACACTTCGGGAATAAACCTTTTTAACAGACTCTCGGTGATCTTGGCGTTATTCCCAAACAGGGCCTTGAATGTCACGCAC	1657	95	156	707	4890	6441	7873	6964	5748	1838	0	0	320	417	357	0	0	288	6
66581	+	34	AATAAA	GATGTCCCTCATTTTACAATAAATGTCTGCGGCCGACACGGTCGGAATCTCCGCGTCCGTGGGTTTCTCTGCGTTGCGCCGGACCACGAGCACAAACGTGC	14	2	15	26	67	41	40	50	9	22	0	0	5	83	2	0	0	5	8
67452	+			GGACAGGAGCGAGATCGAGTGGCGTCTAAGCAGCGCGCCCGCCTCACGGACAAATGTGGCGAGCGCGGTGGGCTTTGGTACAAATACCTGATACGTCTTGA	14	0	0	5	10	18	12	23	7	0	0	0	0	0	0	0	0	10	0
69503	-			TCAGCCCCGCAGAATCTGGTGCAGGTCCAGGAACCGGTTAATGACCGCCGCGAATCTTTCCCGCTTGGCGGCGAGCAGCTCGCCGTGCACACACGCGGTGT	0	0	0	0	0	3	0	2	0	0	0	0	0	0	0	0	0	0	0
70489	-			GGGGGTGTCGGTCGGGAGGGCTGTGTGGGGCGAAGGCGTCCGGAACGCACTGGCGATTAGGGCGGCGGTGCGTCCTTTTTTATAGGCGCGCGCCAGCACCA	3	0	0	0	0	2	0	5	3	0	0	0	0	0	0	0	0	0	0
70959	+	22	AATAAA	CGGGGAGTTCCTTCTGGGGTGTTTTAATCAATAAAAGACCACACCAACGCACGAGCCTTGCGTTTAATGTCGTGTTTATTCAAGGGAGTGGGATAGGGTTC	1215	57	92	351	2274	2209	3547	2730	5332	1459	0	0	561	781	541	0	0	409	29
70966	-	22	AATAAA	AACCGTCGAACCCTATCCCACTCCCTTGAATAAACACGACATTAAACGCAAGGCTCGTGCGTTGGTGTGGTCTTTTATTGATTAAAACACCCCAGAAGGAA	341	10	32	110	465	473	1010	1271	1493	640	2	0	12	46	40	0	0	51	12
80692	-	25	AATAAA	ACGGACTTGCCGTTAACTAGTTACCAATAAAGCTTTATTATGTTACGCCCACCCCCGTGTGTTGTTCTCGGTGTTATGGTGTGCGGGCGGGCGGGGGGGGG	250	12	38	165	551	472	635	673	822	273	4	0	106	474	29	0	0	106	4
80725	+	22	AATAAA	AGAACAACACACGGGGGTGGGCGTAACATAATAAAGCTTTATTGGTAACTAGTTAACGGCAAGTCCGTGGGTGGCGCGACGGTGTCCTCCGGGATCATCTC	0	0	0	0	6	3	5	8	4	6	0	0	3	4	0	0	0	0	0
82001	+			CCCTGGAGATCACGTACAGCTCCCGGAGCAGCTGCTCTATGTTGTCGGCCATCTGCATAGTGGGGCCGAGGCCGCCCCGGGCGGCCGGTTCGAGGAGGGTG	3	0	0	0	2	3	0	2	0	0	0	0	0	0	0	0	0	0	0
86011	+			GCCCCCAACCCCTTCCCCGCTGTCACTCGTTGTTCGTTGACCCGGGCGTCCGCCAAATAAAGCCACTGAAACCCGAAACGCGAGTGTTGTAACGTCCTTTG	0	0	0	0	0	0	0	0	3	0	3	0	0	0	0	0	0	0	0
86035	+	20	AATAAA	ACTCGTTGTTCGTTGACCCGGGCGTCCGCCAAATAAAGCCACTGAAACCCGAAACGCGAGTGTTGTAACGTCCTTTGGGCGGGAGGAAGCCACAAAATGCA	19	0	2	6	36	30	27	55	16	31	2	0	14	130	0	0	0	7	0
90998	+	16	AATAAA	AGTGTCGCGGCGCGCTTCTACCCGTGTTTGCCCATAATAAACCTCTGAACCAAACTTTGGGTCTCATTGTGATTCTTGTCAGGGACGCGGGGGTGGGAGAG	70	8	141	120	199	153	203	281	118	75	0	0	382	391	13	0	0	18	0
91094	-	27	AATAAA	TGTCCCCGAACAAACGACCCACCAATAAAATTATGGTATCCTATGCCCGCAGAATCTGGACGGACCTGGTTACTGCTTTTTGCGCCGCCTTTTATCCTCTC	142	9	13	80	403	299	600	573	594	353	8	0	54	91	28	0	0	30	5
92936	-			CAGCCAGGGGACCCAAGCAACCGGACCGTCGCTCACCGAGCCAGAAACTACGGCAGGCCCGCCGCGCTAGCCTGATTAAATACGCCCCCAGCTCGTTAGGC	0	0	0	0	3	2	0	0	0	0	0	0	0	0	0	0	0	0	0
94655	+	23	AATAAA	AACTCTCGCACCATCCCGGGTTAATGTAAATAAACTTGGTATTGCCCAACACTTTCCCGCGTGTCGCGTGTGGTTCATGTGTGTGCCTGGCGCCCCCACCC	403	20	64	188	1030	814	1096	1403	1218	667	0	0	532	1493	24	0	0	156	14
96084	+	22	AATAAA	CGGGCGGTCGGGCGATTGATATATTTTTCAATAAAAGGCATTAGTCCCGAAGACCGCCGGTGTGTGATGATTTCGCCATAACACCCAAACCCCGGATGGGG	18	2	34	33	58	41	37	31	17	26	0	0	6	60	0	0	0	6	0
96630	+			CACCTCCACGCCCAAAAGCCCCCCCACGTCCACCCCCGACCCCAAACCCAAGAACAACACCACCCCCGCCAAGTCGGGCCGCCCCACTAAACCCCCCGGGC	0	0	0	0	0	0	2	0	2	0	0	0	0	0	0	0	0	0	0
97953	-			GGGGGAGGCGTTTTGCTCCACGCCGTGTGTCGTTCGGGATCGACCAAGGATGACCTGAGGGAAGAGAGGGTGGCGGCTTTATAGCGCCCAGCGGTGGGCGG	0	0	0	0	0	2	2	0	0	0	0	0	0	0	0	0	0	0	0
98694	+	32	AATAAA	TCCGGCACGGACCCAAAATAATAAACACACAATCACGTGCGATAAAAAGAACACGCGGTCCCCTGTGGTGTTTTTGGTTATTTTTATTAAATCTCGTCGAC	307	19	42	131	602	581	1183	1607	1812	488	2	0	7	974	4	0	0	55	14
98709	-	22	AATAAA	CCTTTCCCCCTGTTTGTCGACGAGATTTAATAAAAATAACCAAAAACACCACAGGGGACCGCGTGTTCTTTTTATCGCACGTGATTGTGTGTTTATTATTT	132	8	30	48	147	160	263	739	633	228	0	0	0	443	0	0	0	40	4
103306	+			AAAAACGCAGTATCTCCCGCGAAGGCTACCCGCCGCCCCAGCCCCCGGCCAAATGCGGAAACGGTCCCGCGCTCTCGCCTTTATACGCGGGCCGCCCTGCG	3	0	0	0	0	0	0	6	2	2	0	0	0	0	0	0	0	5	0
103518	-	24	AATAAA	CCCTCCCGTCACCGGTTCGTATCCACAATAAACACGAGCACATACATTACAAAACCTGCGGTTGTCGTCTGATTATTTGGTGGTGGGGGAAAGAACTAGCC	60	5	11	28	161	110	293	193	358	119	0	0	87	329	17	0	0	7	18
105442	-	25	AATAAA	CGAGTGAAAACTTCCGTACCCAGACAATAAAGCACCAACAGGGGTTCATTCGGTGTTGGCGTTGCGTGCCTTTGTTTCCCAATCCGACGGGGACCGGGACT	64	4	20	37	142	163	160	156	132	90	0	0	102	179	59	0	0	31	19
105702	-			CGGATGGCGGCGGTCCAGCTCTGGGACATGTCGCGTCCGCGCACAGACGAAGACCTCAACGAACTCCTTGGCATCACCACCATCCGCGTGACGGTCTGCGA	0	0	0	0	0	0	0	2	0	0	0	0	0	3	0	0	0	0	0
106539	+			GGCCCGGGAGAGAAGAGAGGGTCCGCAAAACCCACTGGGGATGCGTGAGTGGCCCTCTGTGGGCGGTGGGGGAGAGTCTTATAGGAAGTGCATATAACCAC	4	0	0	0	2	6	2	3	0	0	2	0	0	0	0	0	0	0	0
106844	-			GAGGAGGGCGGGCGCGATGGGATCGGGGGCGCGCGGTGCGAGACCCAAAACACTGGCCAAATGTCTGCCCCGGGGGCCCTGGTGCCCTTTTATGTAGGCAT	13	0	4	13	20	22	5	10	3	0	0	0	0	0	0	0	0	10	0
107038	-			CCGTGTGCCAGTCGCCATCGTACCCCCGACCCAAGCTGTCCGGCTGGACAAGGATCGCCCCGGATCCCCACTGACTCATCTTCCTGTTAGGGACGATGGGC	0	0	0	0	2	2	0	0	0	0	0	0	0	0	0	0	0	0	0
108170	+	19	AATAAA	ATTTAGCCCACAGCTTTGGGTTCGTTCCGGGCAATAAAAAACGTTTGTATCGCATCTTTCCTGTGTGTAGTTGTTTATGTTGGATGCCTGTGGGTCTATCA	826	49	324	1457	3474	2260	1048	2393	671	1030	0	0	819	502	234	0	0	206	14
108259	-	22	AATAAA	TCTCGAGCAGCTCCGTGTGTTTTGGGTCAATAAATGCGTGTTTTCATCCAACCCGTGTGTTTTGTGTTTGTGGGATGGAGGGGCGGGTGTGATAGACCCAC	764	29	57	221	1153	1352	1549	1629	3046	946	0	0	279	377	506	0	0	266	11
109158	+			ACCGCGCTTTATGCGACCGACGGGTGCGTTATTACCTCTTCGATCGCCCTCCTCACAAACTCTCTACTGGGGGCCGAGCCGGTTTATATATTCAGCTACGA	3	0	0	0	0	4	0	4	0	0	0	0	0	0	0	0	0	0	0
109298	+			GCAAGACAGGTTCGAAGAGAGTCGGGCGCTCTACCAAGCGTCGGGCGGGCTAAATGGCGACTCCTTCCGAGTAACCTTTTGTTTATTGGGGACGGAAGTGG	6	0	3	3	10	10	8	12	6	0	0	0	0	0	0	0	0	3	0
110303	+			TCACGTGCGCGCCCAACTGAATATCGGGGAGTACGTCAAACACAACGTGACCCCCCGGGAGACCGTCCTGGATGGCGATACGGCCAAGGCCTACCTGCGCG	0	0	0	0	0	2	0	2	0	0	0	0	0	0	0	0	0	0	0
111080	-			TGCCGAGTCCGCTGCCGGAACCCACGGACGCCGGGCCGGGCCGACATGCGCTTTTGAAAAAATAACAGGGATATGCGTCGGGGTCCACGCGGGCCGCGGGA	0	0	0	0	0	0	3	2	2	0	0	0	0	0	0	0	0	0	0
112508	-			ACCACCAGACGCACCCGTGTGTACCATAGGGTCTCCAGACAGTTAACTGCCTCGTGGACGTTCATGATCCGACGATTCATGGCGTCAGGTGGGACCTGGAA	3	0	0	0	0	5	0	9	0	0	0	0	0	0	0	0	0	2	0
113459	+	13	AATACA	CCCGCGGAAGCGGAACGGGGTATGTGATATGCTAATTAAATACATGCCACGTACTTATGGTGTCTGATTGGTCCTTGTCTGTGCCGGAGGTGGGGCGGGGG	33	3	23	41	124	77	110	134	65	46	0	0	87	69	13	0	0	10	0
115028	-			AGTCGATCTCCGCGACGCCACGCTCGACGCGGTTGGCGAGCCTGGCCAGAATGACAAACACGAAGGATGCAATGTCCTTAATGTCCGCCAGACGCCGCCGC	0	0	0	0	0	0	0	3	3	0	0	0	0	0	0	0	0	0	0
115299	+	23	AATAAA	TTTTATTGCAACTCCCTGTTTTAGGTACAATAAAAACAAAACATTTCAAACAAATCGCCCCTCGTGTTGTCCTTCTTTGCTCATGGCCGGCGGGGCGTGGG	30	17	77	22	30	28	69	119	134	46	0	0	0	172	2	0	0	5	0
116117	+	20	AATAAA	CCCCATGAATGTGTGTAACCCCCCCCAAAAAAATAAAGAGCCGTAACCCAACCAAACCAGGCGTGGTGTGAGTTTGTGGACCCAAAGCCCTCAGAGACAAC	112	11	33	151	395	273	240	362	311	186	0	0	67	137	8	0	0	42	3
116182	-	23	AATAAA	CTGTGGCGGTAAGCGCCCCTGTGAGTTAATAAATAAAAGTATCACGGTCCATACTGGCCTGTCGCGTTGTCTCTGAGGGCTTTGGGTCCACAAACTCACAC	116	6	31	138	465	274	234	191	149	192	0	0	118	65	32	0	0	133	5
118728	+	17	AATAAA	GCGCCCGGAAATCCATTAGGCCGCAGACGAGGAAAATAAAATTACATCACCTACCCACGTGGTGCTGTGGCCTGTTTTTGCTGCGTCATCTCAGCCTTTAT	16	2	2	11	21	13	38	26	58	20	0	0	7	5	0	0	0	3	2
120671	-	24	AATAAA	CAGGGGATTTTTGCTGTCTGTTGGGAAATAAAGGTTTACTTTTGTATCTTTTCCCTGTCTGTGTTGGATGTATCGCGGGGATGCGTGGGAGTGGGGGTGCG	34	14	75	42	83	51	95	132	103	62	0	0	13	14	6	0	0	13	4
124818	-	19	ATTAAA	TGGGCCGGGCCGCCCACTTCCCGGTATGGTAATTAAAAACTTGCAAGAGGCCTTGTTCCGCTTCCCGGTATGGTAATTAGAAACTCATTAATGGGCGGCCC	0	0	0	0	2	0	2	0	0	0	0	0	0	0	0	0	0	0	0
127166	+	24	AATAAA	CCGCCCCTCGCCCCCTCCCGCCCCTCGAATAAACAACGCTACTGCAAAACTTAATCAGGTTGTTGCCGTTTATTGCGTCTTCGGGTCTCACAAGCGCCCCG	2	0	0	0	3	2	6	0	3	0	0	0	0	2	0	0	0	0	0
127173	-	16	AATAAA	GACGGGGCGGGGCGCTTGTGAGACCCGAAGACGCAATAAACGGCAACAACCTGATTAAGTTTTGCAGTAGCGTTGTTTATTCGAGGGGCGGGAGGGGGCGA	20	40	162	21	59	39	68	139	122	24	0	0	3	0	0	0	0	0	23
132897	-			CATCCGTTTCCGTCCCCGTGGTGGATTCCGCCGACATGTCCAGAAAAAACCGCCCCCCAAGCCTCCGGGGGGCCCTACGGCCACCGATGCGGGGGGCTTCA	2	0	0	0	2	0	0	2	0	0	0	0	0	0	0	0	0	0	0
133957	+	17	AATAAA	GTCCGGTCGCCCCGACCCCCTTGTATGTCCCCAAAATAAAAGACCAAAATCAAAGCGTTTGTCCCAGCGTCTTAATGGCGGGAAGGGCGGAGAGAAACAGA	192	24	110	194	644	396	316	307	179	307	0	0	585	1354	3	0	0	72	0
134021	-	20	AATAAA	TCCGGTTACCACCCTTTAGCCCCCGGTGCCAATAAACCCCCAAACACCCCCCATGTCCGCGTGGTCTGTTTCTCTCCGCCCTTCCCGCCATTAAGACGCTG	84	2	9	91	456	222	274	326	118	100	5	0	245	149	2	0	0	26	2
136142	-	18	AATAAA	AAGTCCCCCAGGCAAATGTCCTCGGGGGTGTTAATAAAAATATTTTCGGTCTTAATGTCGCGGTGGATAATGCCCTGGCGGTGAATGTAGTCAACGGCGCT	0	0	2	0	2	2	0	0	6	3	0	0	0	0	0	0	0	0	0
136741	-			AAGGAATGGGATAATGGGAACAACGGCACGCATGGCGCCCTGCGACATGATGCCAAAAACACCACAGACGCGGATCGGGGTCTTTTTGTGCCAACCCGCAA	2	0	0	0	4	3	0	8	0	0	0	0	0	0	0	0	0	0	0
137532	+	25	AATAAA	AGAGCCCACATGCGGAAAGCAAGAACAATAAAGGCGGTGGTATCTAGTTGATATGCATCTCTGGGTGTTTTTGGGGTGTGGCGGACGCGGGGCGGTCATTG	161	13	42	115	451	334	589	256	554	319	0	0	46	50	120	0	0	72	3
141008	-	49	AAGAAA	AAAGAAATCGACATACACGGATATAGGTAAATAATACCGGTTTATTCCCAACTCAGGGACTGCGGTCGGTTATGTGGTGCTCCCGGCCAGTGGCCGTGGAC	0	0	0	0	5	7	7	5	2	0	0	0	0	2	0	0	0	2	0
141033	+	21	AATAAA	CACATAACCGACCGCAGTCCCTGAGTTGGGAATAAACCGGTATTATTTACCTATATCCGTGTATGTCGATTTCTTTCCCCCCCTCCCCGGAAACCAAAGAA	457	24	71	186	701	819	1012	1456	1305	722	0	0	414	533	125	0	0	173	50
143690	+	23	ATTAAA	CCGCAATTTGCACCCAGCCTTTAACTACATTAAATTGGGTTCGATTGGCAATGTTGTCTCCCGGTTGATTTTTGGGTGGGTGGGGAGTGGGTGGGTGGGGA	771	47	152	355	1558	1457	2188	1980	5040	1152	3	0	935	1392	1072	0	0	223	90
144125	-	15	AATAAA	AACCCCACCCCTGTGCTAGGGCAATTTGTACCCTTAATAAATTTTACAAACAGATTTTATCGCATCGTGTCTTATTGCGGGGGAGAAAACCGATGTCGGCA	1822	110	241	299	2350	3271	6124	5724	8630	3247	0	0	829	1146	50	0	0	774	38
145457	+			CAGCCCGGGAGAGCGCAGCAGGGGACGCTCCGGGTCGTGCACGGCGGTTCTGGCCGCCTCCCGGTCCTCACGCCCCCTTTTATTGATCTCATCGCGTACGT	2	0	0	0	0	0	0	6	0	0	0	0	0	0	0	0	0	0	0
145471	-	19	AATAAA	CAGGACGTACGCCGACGTACGCGATGAGATCAATAAAAGGGGGCGTGAGGACCGGGAGGCGGCCAGAACCGCCGTGCACGACCCGGAGCGTCCCCTGCTGC	0	0	0	0	0	0	0	0	2	2	2	0	0	0	0	0	0	0	0
151060	+	17	AATAAA	GACGGGGCGGGGCGCTTGTGAGACCCGAAGACGCAATAAACGGCAACAACCTGATTAAGTTTTGCAGTAGCGTTGTTTATTCGAGGGGCGGGAGGGGGCGA	20	39	162	21	59	42	72	139	121	26	0	0	3	3	0	0	0	2	24
151067	-	23	AATAAA	CCGCCCCTCGCCCCCTCCCGCCCCTCGAATAAACAACGCTACTGCAAAACTTAATCAGGTTGTTGCCGTTTATTGCGTCTTCGGGTCTCACAAGCGCCCCG	0	0	0	0	2	0	4	0	0	0	0	0	0	2	0	0	0	0	0

## Sheet: Intron
splice_donor	splice_acceptor		junction_seq	non_demultiplexed_minion	1h_minion	2h_minion	4h_minion	6h_minion	8h_minion	10h_minion	12h_minion	24h_minion	pooled_terminator_minion	pooled_o(d)t_minion	pooled_random_rsII	pooled_o(d)T_rsII	pooled_o(d)T_sequel	pooled_cap_o(d)t_minion	pooled_cap_random_minion	pooled_random_minion	pooled_o(d)T_minion	pooled_dRNA_minion
2318	3082	+	GT/AG	12	2	9	3	2	2	2	11	12	5	41	0	2	20	0	0	42	0	13
132386	132540	+	GT/AG	49	4	15	28	0	0	61	0	31	43	0	0	13	11	0	0	20	118	8
132386	132509	+	GT/AG	31	0	8	38	150	70	61	45	31	60	68	0	0	0	0	0	16	26	6
132381	132518	-	GT/AG	227	20	115	267	1208	607	463	450	244	457	528	0	1507	2995	3	0	36	105	3
132373	132484	+	GT/AG	27	0	7	11	57	18	14	12	6	10	21	0	0	19	0	0	4	6	0
132373	132506	+	GT/AG	325	28	109	297	1276	702	514	457	286	478	619	0	0	269	0	0	90	160	6
132373	132487	+	GT/AG	56	11	21	60	284	150	111	102	67	95	140	0	0	34	0	0	24	22	4
132373	132509	+	GT/AG	129	16	55	148	701	389	282	271	137	245	308	0	1370	2802	0	0	12	30	0
132373	132540	+	GT/AG	854	57	224	556	2064	1172	890	819	452	771	994	0	115	74	12	0	190	1274	25
132386	132506	+	GT/AG	34	0	11	19	65	38	39	27	18	24	0	0	0	0	0	0	7	19	3
132354	132540	+	GT/AG	5	0	3	3	12	0	5	0	2	4	0	0	0	0	0	0	0	10	0
122486	122621	-	GT/AG	4	0	0	0	2	0	0	5	0	0	0	0	3	8	0	0	0	0	15
113428	113786	+	GT/AG	12	0	0	0	2	0	0	66	5	0	2	0	0	40	0	0	5	14	0
106021	106099	+	GT/AG	2	0	2	5	6	6	11	6	14	2	5	0	0	18	8	4	4	0	0
104267	104438	-	GT/AG	2	0	0	0	0	0	0	0	7	0	0	0	0	0	0	0	0	0	0
98842	100092	-	GT/AG	2	0	2	3	0	3	4	6	2	0	0	0	0	0	0	0	4	2	0
97843	97949	+	GT/AG	7	0	0	0	2	0	0	0	30	6	3	0	0	12	0	0	0	2	0
97724	97949	+	GT/AG	128	5	2	3	36	41	69	180	572	87	32	0	66	228	14	0	7	49	19
123289	124053	-	GT/AG	11	2	9	3	2	2	2	10	13	6	41	0	2	20	0	0	42	0	13
132407	132540	+	GC/AG	9	0	0	0	0	0	0	0	0	0	0	0	0	0	0	0	0	4	0
134699	137651	-	GT/AG	5	0	0	0	3	0	11	14	11	2	2	0	0	0	0	0	0	5	0
145683	145847	-	GT/AG	17	0	4	5	30	20	18	14	12	9	19	0	0	0	0	0	30	15	6
145683	145860	-	GT/AG	130	10	53	69	295	226	212	174	128	107	124	0	0	53	0	0	91	53	4
145680	145847	-	GT/AG	7	0	4	5	18	0	11	0	8	10	0	0	0	0	0	0	5	6	4
145680	145860	-	GT/AG	35	6	11	24	122	94	94	62	52	42	56	0	0	0	0	0	19	17	0
145671	145873	+	GT/AG	13	0	0	0	0	0	0	0	0	0	0	0	0	0	0	0	8	16	2
145671	145852	+	GT/AG	23	0	3	7	37	44	28	30	11	14	24	0	0	0	0	0	20	23	3
145649	145820	-	GT/AG	349	32	118	237	1033	847	654	471	335	327	344	0	561	1077	7	0	276	231	52
145649	145879	-	GT/AG	4	0	2	0	5	3	0	4	2	3	0	0	2	0	0	0	0	7	0
145649	145860	-	GT/AG	480	33	131	254	964	727	685	458	386	328	409	0	523	824	13	0	370	751	19
145646	145860	-	GT/AG	34	0	0	0	0	0	0	0	0	0	0	0	0	0	0	0	0	45	12
145646	145820	-	GT/AG	66	6	13	25	139	133	103	78	63	53	61	0	0	0	3	0	55	82	5
144802	144861	+	GT/AG	14	0	0	0	0	0	0	0	0	0	0	0	0	0	18	0	9	67	0
144798	144843	+	GT/AG	26	0	0	0	8	0	0	18	27	0	0	0	0	0	31	0	9	63	0
144784	144843	+	GT/AG	10	0	0	0	0	0	0	0	0	0	0	0	0	0	7	0	0	13	0
141330	141476	+	GT/AG	3	0	0	0	0	0	0	3	18	0	4	0	0	13	0	0	0	0	0
139059	139197	+	GT/AG	3	0	0	0	0	0	0	3	15	0	0	0	0	5	0	0	2	0	0
137810	138985	-	GT/AG	5	0	0	0	0	3	0	0	0	2	0	0	0	0	0	0	0	0	0
134730	135339	+	GT/AG	2	0	0	0	0	0	0	0	3	0	6	0	0	4	0	0	6	0	0
91553	92535	+	GT/AG	21	0	0	2	12	14	39	26	66	12	20	0	18	120	0	0	14	4	2
145702	145860	-	GT/AG	23	0	8	8	53	33	24	27	15	13	16	0	0	5	0	0	19	5	0
91553	93625	+	GT/AG	4	0	0	0	0	0	0	0	22	0	0	0	0	5	0	0	0	0	0
91318	91390	-	GT/AG	3	0	0	0	0	0	0	6	32	4	5	0	0	0	0	0	0	0	0
46993	47041	-	GT/AG	2	0	0	2	0	0	0	0	0	0	0	0	0	0	0	0	0	0	0
46772	48074	+	GT/AG	132	2	7	13	207	106	247	678	110	317	36	0	0	5	4	0	31	33	0
46772	48031	+	GT/AG	4	0	0	0	4	4	12	26	4	18	0	0	0	0	0	0	0	2	0
46772	47898	+	GT/AG	2	0	0	0	0	0	0	4	0	6	2	0	0	0	0	0	0	0	0
45935	46131	-	GT/AG	5	0	0	0	0	2	5	8	12	0	0	0	2	16	0	0	0	2	0
44867	45688	-	GT/AG	3	0	0	0	0	0	0	0	17	4	0	0	0	6	0	0	0	0	0
44591	45688	-	GT/AG	6	0	0	0	0	0	2	6	10	0	0	0	0	3	0	0	0	0	0
48251	48812	+	GT/AG	2	0	0	0	0	0	0	12	0	0	6	0	0	0	0	0	4	0	0
41710	42245	+	GT/AG	2	0	0	0	0	0	0	3	2	0	0	0	0	16	0	0	0	0	0
32455	33634	+	GT/AG	3	0	0	0	4	0	0	4	0	0	0	0	0	3	0	0	3	2	0
31470	33634	+	GT/AG	2	0	0	0	3	2	0	7	0	2	0	0	0	2	0	0	0	0	0
30049	33634	+	GT/AG	48	0	0	22	76	54	71	73	20	24	31	0	19	198	0	0	14	45	3
13449	13931	-	GT/AG	15	0	0	0	9	10	16	27	2	6	8	0	5	37	0	0	4	7	2
12429	12971	+	GT/AG	4	0	0	0	2	2	2	0	0	0	12	0	0	7	0	0	6	0	0
12189	12971	+	GT/AG	3	0	0	0	2	3	4	2	0	3	7	0	0	4	0	0	12	8	0
12179	12299	-	GT/AG	2	0	0	0	0	0	0	3	7	3	2	0	0	0	0	0	0	0	0
3750	3885	+	GT/AG	4	0	0	0	2	0	0	6	0	0	0	0	3	8	0	0	0	0	14
33486	33634	+	GT/AG	6	0	2	9	19	18	7	9	2	6	11	0	7	23	0	0	3	7	0
52036	52507	+	GC/AG	17	0	0	6	25	29	28	38	23	16	49	0	0	3	0	0	3	5	0
69593	69923	+	GT/AG	32	2	5	0	0	16	73	45	174	39	31	0	2	12	0	0	4	30	3
69670	69923	+	GT/AG	70	4	2	4	10	24	120	75	421	51	47	0	2	20	0	0	8	56	2
91247	91390	-	GT/AG	2	0	0	0	0	3	0	5	19	4	10	0	0	0	0	0	0	0	0
91123	91413	+	GT/AG	17	0	0	0	5	10	10	16	54	7	7	0	15	95	8	0	17	4	0
88553	88816	-	GT/AG	2	0	0	0	0	2	3	4	12	2	4	0	2	2	0	0	2	3	0
88553	88654	-	GT/AG	2	0	0	0	0	0	0	3	7	4	3	0	0	0	2	0	0	0	0
81034	83364	-	GT/AG	8	0	0	0	3	0	6	18	68	12	7	0	3	4	2	0	0	8	0
81034	81642	-	GT/AG	3	0	0	0	0	2	4	6	10	0	7	0	0	0	0	0	0	2	0
81034	81192	-	GT/AG	8	0	0	0	0	4	12	33	42	8	6	0	0	2	2	0	0	5	0
81034	85774	-	GT/AG	6	0	0	0	0	4	3	7	26	4	0	0	0	0	0	0	0	7	0
81034	88414	-	GT/AG	5	0	0	0	0	6	10	26	47	10	12	0	0	5	14	0	0	5	0
71694	71802	-	GC/AG	2	0	0	0	3	0	0	0	0	0	3	0	0	0	0	0	0	0	0
71622	71748	-	GC/AG	4	0	0	0	0	0	0	3	2	0	2	0	0	0	0	0	0	0	4
71622	71730	-	GC/AG	2	0	0	0	0	0	3	0	7	2	3	0	0	0	0	0	0	0	0
71622	71724	-	GC/AG	2	0	0	0	2	0	4	5	12	2	7	0	0	0	0	0	0	0	5
71622	71718	-	GC/AG	6	2	0	0	2	0	9	13	10	4	15	0	0	0	0	0	0	0	6
71622	71712	-	GC/AG	2	0	0	0	0	0	5	0	10	4	5	0	0	0	0	0	0	0	6
71615	71822	+	GT/AG	3	0	0	0	0	0	0	0	3	0	0	0	0	0	0	0	0	0	0
71610	71820	-	GT/AG	2	0	0	0	0	0	0	0	0	2	2	0	0	0	0	0	0	0	0
71601	71822	+	GT/AG	2	0	0	0	0	0	4	0	0	0	0	0	0	0	0	0	0	0	0
91553	97949	+	GT/AG	3	0	0	0	0	2	0	0	18	0	0	0	2	0	4	0	0	2	0
145705	145860	-	GT/AG	6	0	4	2	8	5	4	5	0	2	4	0	0	2	0	0	6	3	0
145649	145847	-	GT/AG	0	3	0	13	0	40	0	25	0	22	0	0	0	0	2	0	33	77	12
132235	133922	-	GT/AG	0	0	5	4	11	6	8	7	3	0	0	0	0	0	0	0	0	0	0
106017	106434	-	GC/AG	0	0	2	2	6	2	11	0	10	0	7	0	0	3	0	0	2	3	0
51718	52516	-	GT/AG	0	0	0	2	0	0	0	0	0	0	0	0	2	0	0	0	0	0	0
58484	62120	-	AT/AC	0	0	0	2	2	0	0	0	0	0	0	0	0	0	0	0	0	0	0
106017	106306	-	GT/AG	0	0	0	2	2	0	0	0	0	0	0	0	0	0	0	0	0	0	0
134080	135088	+	GT/AG	0	0	0	0	2	0	2	0	0	0	0	0	0	0	0	0	0	0	0
134097	134877	+	GT/AG	0	0	0	0	2	2	0	0	0	0	0	0	0	0	0	0	0	0	0
134699	135211	-	GT/AG	0	0	0	0	3	2	5	5	21	5	11	0	3	0	0	0	9	0	0
135232	135434	+	GT/AG	0	0	0	0	2	2	0	0	2	0	4	0	2	3	0	0	4	0	0
136852	137242	-	GT/AG	0	0	0	0	2	0	0	0	0	0	0	0	0	0	2	0	0	0	0
134699	136483	-	GT/AG	0	0	0	0	2	0	3	0	0	0	2	0	0	0	0	0	0	0	0
58479	62130	+	GT/AG	0	0	0	0	5	2	0	0	0	0	0	0	0	0	0	0	0	0	0
71622	71766	-	GC/AG	0	0	0	0	2	0	0	0	2	0	2	0	0	0	0	0	0	0	0
106017	106267	-	GT/AG	0	0	0	0	2	0	0	0	0	2	0	0	3	8	5	0	0	0	0
106006	106259	+	GT/AG	0	0	0	0	2	0	0	0	0	0	0	0	0	4	7	0	0	0	0
91080	91413	+	GT/AG	0	0	0	0	3	0	6	4	15	0	4	0	0	15	0	0	5	0	0
79884	80087	+	GT/AG	0	0	0	0	4	0	4	13	4	2	3	0	2	3	0	0	2	0	0
122483	122621	-	GT/AG	0	0	0	0	0	2	0	7	0	0	0	0	0	7	0	0	3	0	15
134097	134796	+	GT/AG	0	0	0	0	0	3	2	0	0	0	0	0	0	0	0	0	0	0	0
135232	135339	+	GT/AG	0	0	0	0	0	2	2	0	4	0	5	0	0	6	0	0	4	0	0
141330	142097	+	GT/AG	0	0	0	0	0	2	0	0	2	0	0	0	0	0	0	0	0	0	0
134730	135434	+	GT/AG	0	0	0	0	0	2	2	0	0	0	2	0	0	7	0	0	2	2	0
25173	33634	+	GT/AG	0	0	0	0	0	2	0	0	0	0	0	0	2	3	0	0	0	0	0
71610	71790	-	GC/AG	0	0	0	0	0	2	0	0	0	0	3	0	0	0	0	0	0	0	0
71622	71736	-	GC/AG	0	0	0	0	0	2	2	5	8	0	0	0	0	0	0	0	0	0	3
79962	80087	+	GT/AG	0	0	0	0	0	4	5	3	0	0	2	0	0	2	0	0	0	0	0
106021	106462	+	GT/AG	0	0	0	0	0	0	3	0	4	0	0	0	0	0	0	0	0	0	0
134244	134490	-	GT/AG	0	0	0	0	0	0	2	0	3	0	2	0	0	0	0	0	0	0	0
145630	145820	-	GT/AG	0	0	0	0	0	0	3	0	0	0	0	0	0	0	0	0	0	2	0
134699	137231	-	GT/AG	0	0	0	0	0	0	3	0	0	0	2	0	2	0	0	0	0	0	0
134699	135814	-	GT/AG	0	0	0	0	0	0	2	0	2	4	2	0	0	0	0	0	0	0	0
137810	139382	-	GT/AG	0	0	0	0	0	0	2	3	5	0	0	0	0	2	0	0	0	0	0
71622	71784	-	GC/AG	0	0	0	0	0	0	2	0	2	0	0	0	0	0	0	0	0	0	0
71622	71754	-	GC/AG	0	0	0	0	0	0	3	2	0	2	0	0	0	0	0	0	0	0	0
46756	48068	-	GT/AG	0	0	0	0	0	0	3	2	0	5	0	0	0	0	0	0	0	0	0
13449	15378	-	GT/AG	0	0	0	0	0	0	3	3	0	2	0	0	0	0	0	0	0	0	0
88553	90069	-	GT/AG	0	0	0	0	0	0	2	2	6	0	0	0	0	0	3	0	0	0	0
88553	88652	-	GC/AG	0	0	0	0	0	0	2	3	4	2	0	0	0	0	0	0	0	0	0
81034	81383	-	GT/AG	0	0	0	0	0	0	2	0	5	0	0	0	0	0	0	0	0	0	0
80937	88414	-	GT/AG	0	0	0	0	0	0	2	0	2	0	0	0	0	0	0	0	0	0	0
79884	80090	+	GT/AG	0	0	0	0	0	0	2	4	0	0	2	0	2	0	2	0	2	0	0
71663	71822	+	GT/AG	0	0	0	0	0	0	2	0	0	0	2	0	0	0	0	0	0	0	0
131183	132128	+	GT/AG	0	0	0	0	0	0	0	2	2	0	0	0	0	0	0	0	0	2	0
111360	113786	+	GT/AG	0	0	0	0	0	0	0	11	0	0	0	0	0	9	0	0	0	4	0
109131	111080	+	GT/AG	0	0	0	0	0	0	0	2	0	0	0	0	0	7	0	0	0	0	0
101314	103143	-	AT/AC	0	0	0	0	0	0	0	2	0	0	0	0	0	4	0	0	0	0	0
141330	141473	+	GT/AG	0	0	0	0	0	0	0	2	10	3	0	0	0	0	0	0	0	0	0
134929	135339	+	GT/AG	0	0	0	0	0	0	0	2	0	2	2	0	0	0	0	0	0	0	0
44799	45688	-	GT/AG	0	0	0	0	0	0	0	3	8	2	0	0	0	3	0	0	0	0	0
44799	45684	-	GT/AG	0	0	0	0	0	0	0	2	3	0	0	0	0	0	0	0	0	0	0
41710	42239	+	GT/AG	0	0	0	0	0	0	0	2	2	0	0	0	0	4	0	0	0	0	0
28625	29454	+	GT/AG	0	0	0	0	0	0	0	2	0	0	0	0	0	5	0	0	0	0	0
13449	16953	-	GT/AG	0	0	0	0	0	0	0	3	0	0	0	0	0	4	0	0	0	0	0
11898	12971	+	GT/AG	0	0	0	0	0	0	0	2	0	0	2	0	0	3	0	0	3	3	0
7640	9820	+	GT/AG	0	0	0	0	0	0	0	3	2	0	0	0	0	2	0	0	0	0	0
3750	3888	+	GT/AG	0	0	0	0	0	0	0	8	0	0	0	0	0	6	0	0	3	0	15
82631	83364	-	GT/AG	0	0	0	0	0	0	0	2	0	0	2	0	0	2	0	0	0	0	0
47542	48074	+	GT/AG	0	0	0	0	0	0	0	2	0	0	8	0	0	0	0	0	3	0	0
78853	79742	+	GT/AG	0	0	0	0	0	0	0	3	2	2	0	0	2	0	0	0	0	0	0
71610	71796	-	GC/AG	0	0	0	0	0	0	0	2	3	0	0	0	0	0	0	0	0	0	0
47976	48168	-	GT/AG	0	0	0	0	0	0	0	2	0	0	0	0	0	2	0	0	0	0	0
106017	106101	-	GC/AG	0	0	0	0	0	0	0	0	2	0	0	0	0	0	3	0	0	0	0
106017	106095	-	GC/AG	0	0	0	0	0	0	0	0	2	0	0	0	0	0	2	0	0	0	0
106017	106523	-	GT/AG	0	0	0	0	0	0	0	0	2	0	0	0	2	3	0	0	0	0	0
91553	94382	+	GT/AG	0	0	0	0	0	0	0	0	7	0	0	0	0	0	2	0	0	0	0
91654	92433	-	GT/AG	0	0	0	0	0	0	0	0	13	0	2	0	0	0	0	0	0	0	0
99114	100040	+	GT/AG	0	0	0	0	0	0	0	0	2	0	0	0	0	0	0	0	0	3	0
136553	137651	-	GT/AG	0	0	0	0	0	0	0	0	7	0	0	0	0	5	0	0	0	0	0
132640	134490	-	GT/AG	0	0	0	0	0	0	0	0	2	2	0	0	0	0	0	0	0	0	0
134699	135691	-	GT/AG	0	0	0	0	0	0	0	0	2	0	0	0	0	0	0	0	2	0	0
71622	71802	-	GC/AG	0	0	0	0	0	0	0	0	2	0	2	0	0	0	0	0	0	0	0
71622	71820	-	GT/AG	0	0	0	0	0	0	0	0	2	0	2	0	0	0	0	0	0	0	0
71622	71814	-	GC/AG	0	0	0	0	0	0	0	0	3	0	2	0	0	0	0	0	0	0	0
71622	71760	-	GC/AG	0	0	0	0	0	0	0	0	3	0	2	0	0	0	0	0	0	0	0
71622	71742	-	GC/AG	0	0	0	0	0	0	0	0	4	2	3	0	0	0	0	0	0	0	0
71622	71772	-	GC/AG	0	0	0	0	0	0	0	0	4	0	3	0	0	0	0	0	0	0	0
71634	71820	-	GT/AG	0	0	0	0	0	0	0	0	2	2	2	0	0	0	0	0	0	0	0
71639	71822	+	GT/AG	0	0	0	0	0	0	0	0	2	0	4	0	0	0	0	0	0	0	0
71694	71796	-	GC/AG	0	0	0	0	0	0	0	0	3	0	3	0	0	0	0	0	0	0	0
90945	91413	+	GT/AG	0	0	0	0	0	0	0	0	0	0	4	0	0	9	0	0	2	5	0
90555	90890	-	GT/AG	0	0	0	0	0	0	0	0	0	0	3	0	0	0	0	0	2	0	0
87149	87399	-	GT/AG	0	0	0	0	0	0	0	0	0	0	2	0	0	0	0	0	2	0	0
45744	46675	+	GT/AG	0	0	0	0	0	0	0	0	0	0	5	0	0	2	0	0	0	0	0
29068	29661	-	GT/AG	0	0	0	0	0	0	0	0	0	0	5	0	0	0	0	0	3	0	0
104723	104930	+	GT/AG	0	0	0	0	0	0	0	0	0	0	0	0	3	0	0	0	2	0	0
27423	33634	+	GT/AG	0	0	0	0	0	0	0	0	0	0	0	0	3	2	0	0	3	0	0
90181	90234	-	GC/AG	0	0	0	0	0	0	0	0	0	0	0	0	2	2	0	0	0	0	0
105705	106410	+	GT/AG	0	0	0	0	0	0	0	0	0	0	0	0	0	2	7	0	0	0	0
16897	17575	-	GT/AG	0	0	0	0	0	0	0	0	0	0	0	0	0	2	0	0	2	0	0
132373	132543	+	GT/AG	0	0	0	0	0	0	0	0	0	0	0	0	0	0	2	0	0	0	19
144815	144863	-	GT/AG	0	0	0	0	0	0	0	0	0	0	0	0	0	0	10	0	0	37	0
144807	144861	+	GT/AG	0	0	0	0	0	0	0	0	0	0	0	0	0	0	5	0	0	11	0
144802	144843	+	GT/AG	0	0	0	0	0	0	0	0	0	0	0	0	0	0	19	0	3	12	0
144798	144861	+	GT/AG	0	0	0	0	0	0	0	0	0	0	0	0	0	0	12	0	0	35	0
144787	144843	+	GT/AG	0	0	0	0	0	0	0	0	0	0	0	0	0	0	2	0	3	9	0
144761	144845	-	GT/AG	0	0	0	0	0	0	0	0	0	0	0	0	0	0	2	0	0	8	0
145695	145873	+	GT/AG	0	0	0	0	0	0	0	0	0	0	0	0	0	0	0	0	6	5	0
