# Supplementary material for: Multiple Long-Read Sequencing Survey of Herpes Simplex Virus Dynamic Transcriptome
Source: Front Genet. 2019 Sep 24;10:834. doi: 10.3389/fgene.2019.00834 (PMC6769088; doi:10.3389/fgene.2019.00834)
Supplement: Supplementary Table 3 — (A) Genome coordinates and abundance of transcripts identified by software. TSSs with bold letters were detected in at least 3 independent samples. (B) Spliced transcripts with genome coordinates and intron abundances. Abbreviations: HA: highly abundant, A, abundant; LA, low abundance. [file Table_3.xlsx]

## Sheet: A
Genomic location		DNA strand	Name	Abundance
1384	5700	+	RL2-L1	LA
1384	2817	+	RL1-L1-AT	LA
2117	5700	+	RL2 sp1	LA
2117	5700	+	RL2 sp2	LA
2117	5700	+	RL2 sp3	LA
2117	5700	+	RL2	LA
2117	2889	+	nc RL2	LA
2117	5700	+	RL2	LA
2117	3223	+	nc RL2-2	LA
2586	2889	+	RL2-ALT	LA
7641	8393	-	0.7 kb LAT-S	LA
7643	8068	-	0.7 kb LAT-S4	LA
7643	8265	-	0.7 kb LAT-S3	LA
7643	8338	-	0.7 kb LAT-S2	LA
7643	8423	-	0.7 kb LAT	LA
7643	8733	-	1.1 kb LAT	LA
9242	10595	+	ul1	LA
9242	11355	+	ncl1-2	LA
9242	10960	+	ul1-2	A
9242	11735	+	ul1-2-3	A
9298	10960	+	ul1-2-S	LA
9298	11735	+	ul1-2-3-S	LA
9422	10960	+	ul1.9-2	LA
9422	11733	+	ul1.9-2-3	LA
9484	10960	+	ul1.9-2-S	LA
9573	10960	+	ul2-L4	LA
9573	11735	+	ul2-3-L4	LA
9614	10960	+	ul2-L3	LA
9636	10960	+	ul2-L2	LA
9657	10960	+	ul2-L	LA
9657	11735	+	ul2-3-L	LA
9739	11735	+	ul2-3	A
9739	10960	+	ul2	HA
9797	10960	+	ul2-S	LA
9797	11735	+	ul2-3-S	LA
9834	10960	+	ul2-S2	LA
9834	11735	+	ul2-3-S2	LA
9867	10960	+	ul2-S3	LA
9867	11733	+	ul2-3-S3	LA
9998	10960	+	ul2.7	LA
9998	11735	+	ul2.7-3	LA
10036	10960	+	ul2.7-S	LA
10036	11735	+	ul2.7-3-S	LA
10042	10960	+	ul2.7-S2	LA
10042	11735	+	ul2.7-3-S2	LA
10073	10960	+	ul2.7-S3	LA
10186	10960	+	ul2.6	LA
10186	11735	+	ul2.6-3	LA
10204	10960	+	ul2.6-S	LA
10268	10960	+	ul2.5-L2	LA
10268	11733	+	ul2.5-3-L2	LA
10323	10960	+	ul2.5-L	LA
10323	11735	+	ul2.5-3-L	LA
10336	11735	+	ul2.5-3	LA
10336	11355	+	ncl2.5	LA
10336	10960	+	ul2.5	A
10414	10960	+	ul2.5-S	LA
10414	11733	+	ul2.3-3-S	LA
10451	10960	+	ul2.5-S2	LA
10451	11733	+	ul2.3-3-S2	LA
10558	10960	+	ul2.4	LA
10558	11735	+	ul2.4-3	LA
10616	10960	+	ul2.4-S	LA
10616	11733	+	ul2.4-3-S	LA
10637	10960	+	ul2.4-S2	LA
10637	11733	+	ul2.4-3-S2	LA
10660	10960	+	ul2.4-S3	LA
10660	11733	+	ul2.4-3-S3	LA
10736	11719	+	ul2.3-3-AT	LA
10736	10960	+	ul2.3	A
10736	11735	+	ul2.3-3	A
10766	10960	+	ul2.3-S	LA
10801	10960	+	ul2.3-S2	LA
10963	11735	+	ul3.5-L	LA
10974	11719	+	ul3.5-AT	LA
10974	11733	+	ul3.5	HA
11045	11733	+	ul3.4	LA
11155	11735	+	ul3.4-S	LA
11181	11733	+	ul3.4-S2	LA
11217	11735	+	ul3.4-S3	LA
11284	11733	+	ul3.3	LA
11735	12155	-	ul4.8-S4	LA
11735	12366	-	ul4.9	LA
11735	12955	-	ul5.2-4	LA
11735	13164	-	ul5.3-4	LA
11735	13268	-	ul5.3-4-L	LA
11735	13455	-	ul5.4-4-S	LA
11735	13716	-	ul5.5-4-S	LA
11735	13753	-	ul5.5-4	LA
11735	13943	-	ul5.6-4	LA
11735	14086	-	ul5.7-4-S2	LA
11735	14189	-	ul5.7-4-S	LA
11735	14253	-	ul5.7-4	LA
11735	14819	-	ul5.8-4-S2	LA
11735	14819	-	ul5.8.4-S2	LA
11735	14928	-	ul5.8-4-S	LA
11735	14995	-	ul5.8-4	LA
11735	15102	-	ul5.9-4	LA
11735	15398	-	ul5-4-S2	LA
11735	15581	-	ul5-4	LA
11735	15616	-	ul5-4-L	LA
11735	15929	-	ul5-4-L2	LA
11735	16006	-	ul5-4-L3	LA
11735	16208	-	ul5-4-L4	LA
11735	17358	-	ul5-4-L5	LA
11735	12494	-	ul4	A
11735	13518	-	ul5.4-4	A
11738	11921	-	ncl4-S	LA
11738	11972	-	ncl4	LA
11738	12079	-	ncl4-L2	LA
11738	12143	-	ul4.8-S5	LA
11738	12233	-	ul4.8-S2	LA
11738	12257	-	ul4.8-S	LA
11738	12295	-	ul4.8	LA
11738	12690	-	ul5.1-4	LA
11738	15427	-	ul5-4-S	LA
11738	12008	-	ncl4-L	A
11738	12173	-	ul4.8-S3	A
12212	13532	+	as ul5-4	LA
12603	18060	+	ul6-7-L3	LA
13508	18060	+	ul6-7-L2	LA
14138	18060	+	ul6-7-L1	LA
14603	15581	-	ncl5-4A	LA
14711	15581	-	ncl5-4B	LA
14929	18060	+	ul6-7	A
15051	18060	+	ul6-7-S	LA
15157	18060	+	ul6.9-7	LA
15240	18060	+	ul6.8-7	LA
15630	18060	+	ul6.8-7-S	LA
15672	18060	+	ul6.8-7-S2	LA
15727	18060	+	ul6.8-7-S3	LA
15793	18060	+	ul6.8-7-S4	LA
15851	18060	+	ul6.8-7-S5	LA
15964	18060	+	ul6.8-7-S6	LA
16433	18060	+	ul6.5-7	A
16515	18026	+	ul6.5-7-S-AT	LA
16515	18060	+	ul6.5-7-S	LA
16666	18060	+	ul6.4-7	LA
16693	18060	+	ul6.4-7-S	LA
16776	18060	+	ul6.4-7-S2	LA
16959	18026	+	ul7-AT	LA
16959	18060	+	ul7	HA
17063	18060	+	ul7-S	LA
17125	18060	+	ul7-S2	LA
17161	18060	+	ul7.9	LA
17177	18060	+	ul7.9-S1	LA
17430	18060	+	ul7.9-S2	LA
17458	18060	+	ul7.9-S3	LA
17649	18067	+	ul7.7	LA
17767	18060	+	ul7.5	LA
17871	18067	+	ul7.5-S	LA
17913	18060	+	ul7.5-S2	LA
18192	18460	-	ul8.3	LA
18192	18490	-	ul8.3-L	LA
18192	18540	-	ul8.3-L2	LA
18192	18576	-	ul8.3-L3	LA
18192	18659	-	ul8.5-S4	LA
18192	18691	-	ul8.5-S3	LA
18192	18715	-	ul8.5-S2	LA
18192	18733	-	ul8.5-S	LA
18192	18920	-	ul8.5	LA
18192	18970	-	ul8.5-L	LA
18192	19013	-	ul8.5-L2	LA
18192	19243	-	ul8.7	LA
18192	19285	-	ul8.7-L	LA
18192	19392	-	ul8.7-L2	LA
18192	19424	-	ul8.7-L3	LA
18192	20677	-	ul8	LA
18200	19786	-	ul8.7-L4	LA
18200	19839	-	ul8.7-L5	LA
18200	20350	-	ul8.9-S2	LA
18200	20365	-	ul8.9-S	LA
18200	20434	-	ul8.9	LA
18200	20633	-	ul8-S	LA
18200	20698	-	ul9.5-8-S3	LA
18200	20879	-	ul9.5-8-S2	LA
18200	20962	-	ul9.5-8-S	LA
18200	21014	-	ul9.5-8	LA
18200	21847	-	ul9.7-8-S2	LA
18200	21960	-	ul9.7-8-S	LA
18200	21976	-	ul9.7-8	LA
18548	20679	-	nc ul8	LA
18980	24665	+	ul10-L	LA
22054	24665	+	ul10-L7	LA
22249	24665	+	ul10-L6	LA
22673	24667	+	ul10-L5	LA
22695	24665	+	ul10-L4	LA
22756	24667	+	ul10-L3	LA
22774	24667	+	ul10-L2	LA
22883	24667	+	ul10-L1	LA
22943	23745	+	ncl10-A	LA
22943	143690	+	ul10-us8	LA
22943	24582	+	ncl10-B	LA
22943	24665	+	ncl10-C	LA
22943	24665	+	ul10	HA
23029	23247	+	ncl10-S1	LA
23029	23747	+	tr ul10-S1-5	LA
23029	23953	+	tr ul10-S1-4	LA
23029	24582	+	tr ul10-S1-3	LA
23029	24596	+	tr ul10-S1-2	LA
23029	24618	+	tr ul10-S1	LA
23029	24665	+	ul10-S1	HA
23041	23247	+	ncl10-S1-2	LA
23118	24667	+	ul10-S2	A
23131	24667	+	ul10-S3	A
23206	24665	+	ul10.9	LA
23264	24667	+	ul10.8	LA
23278	24665	+	ul10.8-S	LA
23335	24665	+	ul10.8-S2	LA
23364	24667	+	ul10.8-S3	LA
23408	24667	+	ul10.8-S4	LA
23461	24667	+	ul10.8-S5	LA
23491	24665	+	ul10.8-S6	LA
23512	24667	+	ul10.8-S7	LA
23575	24667	+	ul10.8-S8	LA
23618	24667	+	ul10.7	LA
23629	24667	+	ul10.7-S	LA
23670	24665	+	ul10.7-S2	LA
23695	24667	+	ul10.7-S3	LA
23734	24667	+	ul10.7-S4	LA
23746	24667	+	ul10.7-S5	LA
23760	24665	+	ul10.7-S6	LA
23791	24667	+	ul10.7-S7	LA
23876	24667	+	ul10.6	LA
23893	24667	+	ul10.6-S	LA
23967	24667	+	ul10.5	LA
23984	24667	+	ul10.5-S	LA
24052	24667	+	ul10.5-S2	LA
24082	24667	+	ul10.5-S3	LA
24104	24667	+	ul10.5-S4	LA
24142	24667	+	ul10.5-S5	A
24153	24667	+	ul10.5-S6	LA
24171	24667	+	ul10.5-S7	LA
24215	24667	+	ul10.4	LA
24231	24667	+	ul10.4-S	LA
24297	24667	+	ul10.3	A
24384	24667	+	ul10.2	LA
24400	24667	+	ul10.2-S	LA
24423	24665	+	ul10.2-S2	LA
24446	24667	+	ul10.2-S3	LA
24780	25073	-	ul11.5	LA
24780	25118	-	ul11-S	LA
24780	25237	-	ul11-S6	LA
24780	25370	-	ul11-S4	LA
24780	25692	-	ncl12	LA
24780	25727	-	ncl12-L	LA
24780	25851	-	ul12.3-S	LA
24780	25915	-	ul12.4-S	LA
24780	25936	-	ul12.4	LA
24780	26012	-	ul12.4-L	LA
24780	26141	-	ul12.5-S2	LA
24780	26196	-	ul12.5	LA
24780	26333	-	ul12.7-S	LA
24780	26388	-	ul12.7	LA
24780	26447	-	ul12.7-L2	LA
24780	26584	-	ul12.9-11-S	LA
24780	26947	-	ul12-11-S2	LA
24780	26989	-	ul12-11-S	LA
24780	27230	-	ul12-11-L2	LA
24780	27675	-	ul13.5-12-11	LA
24780	28658	-	ul13-12-11	LA
24780	29130	-	ul14-13-12-11-S	LA
24780	29249	-	ul14-13-12-11	LA
24780	26610	-	ul12.9-11	A
24780	25498	-	ul11	HA
24782	25283	-	ul11-S5	LA
24782	25382	-	ul11-S3	LA
24782	25574	-	ncl12-S3	LA
24782	26566	-	ul12.9-11-S2	LA
24782	26721	-	ul12.9-11-L	LA
24782	27175	-	ul12-11-L	LA
24782	27742	-	ul13.5-12-11-L	LA
24782	27944	-	ul13.7-12-11	LA
24782	28706	-	ul13-12-11-L	LA
24782	29060	-	ul14-13-12-11-S2	LA
24782	27045	-	ul12-11	HA
24784	25089	-	ul11.5-S	LA
24784	25169	-	ul11-S8	LA
24784	25217	-	ul11-S7	LA
24784	25433	-	ul11-S2	LA
24784	25642	-	ncl12-S2	LA
24784	25660	-	ncl12-S	LA
24784	25882	-	ul12.3	LA
24784	26038	-	ul12.4-L2	LA
24784	26058	-	ul12.4-L3	LA
24784	26151	-	ul12.5-S	LA
24784	26323	-	ul12.5-L	LA
24784	26438	-	ul12.7-L	LA
24821	25441	-	ncl11-S	LA
24821	25498	-	ncl11-A	LA
24821	25936	-	ncl12.4-A	LA
24821	26566	-	ncl12.9-11-S2-A	LA
24821	26584	-	ncl12.9-11-S-A	LA
24821	26615	-	ncl12.9-11-A	LA
24821	27045	-	ncl12-11-A	LA
24875	25498	-	ncl11-B	LA
24981	34840	+	ul15-L10	LA
25168	26566	-	ncl12.9-11-S2-B	LA
25168	26615	-	ncl12.9-11-B	LA
25168	27045	-	ncl12-11-B	LA
25170	25498	-	ncl11-C	LA
25170	26388	-	ncl12.7-A	LA
25333	27045	-	ncl12-11-C	LA
25395	27045	-	ul12	LA
25395	29249	-	ul14-13-12	LA
25401	25936	-	ncl12.4-B	LA
25401	26388	-	ncl12.7-B	LA
25401	27045	-	ncl12-11-D	LA
25403	26615	-	ncl12.9-11-C	LA
25458	27045	-	ncl12-11-E	LA
25655	25915	-	ncl12.4-S	LA
25655	26196	-	ncl12.5	LA
25655	26388	-	ncl12.7-C	LA
25655	27045	-	ncl12-11-F	LA
25811	26566	-	ncl12.9-11-S2-C	LA
25811	26584	-	ncl12.9-11-S-B	LA
25811	26615	-	ncl12.9-11-D	LA
25811	27045	-	ncl12-11-G	LA
25811	29249	-	ncl14-13-12-A	LA
26519	27045	-	ncl12-A	LA
26582	27045	-	ncl12-B	LA
26582	28658	-	ncl13-12-A	LA
26631	27045	-	ncl12-C	LA
26675	27045	-	ncl12-D	LA
26675	29249	-	ncl14-13-12-B	LA
26700	27045	-	ncl12-E	LA
26700	29249	-	ncl14-13-12-C	LA
26729	27045	-	ncl12-F	LA
26729	27045	-	ncl12-G	LA
26729	27675	-	ncl13.5	LA
26729	28527	-	ncl13.9	LA
26775	29130	-	ncl14-13-12-11-S-A	LA
26779	28658	-	ncl13-12-B	LA
26779	28706	-	ncl13-12-11	LA
27043	34840	+	ul15-L9	LA
27406	28687	-	ncl13-12-D	LA
27406	29714	-	ncl14-13-12-F	LA
27576	34840	+	ul15-L8	LA
27660	27950	-	ncl13.8	LA
27660	28658	-	ncl13-12-C	LA
27660	29249	-	ncl14-13-12-D	LA
27732	34840	+	ul15-L7	LA
27825	34840	+	ul15-L6	LA
27912	34840	+	ul15-L5	LA
28079	29130	-	ncl14-13-12-11-S-B	LA
28079	29249	-	ncl14-13-12-E	LA
28131	34840	+	ul15-L4	LA
28258	34840	+	ul15-L3	LA
28528	34840	+	ul15-L2-sp	LA
28674	34840	+	ul15-L1	LA
28801	34840	+	ul15	LA
28801	34840	+	ul15-sp	A
28871	34842	+	ul15-S-sp	LA
29301	34840	+	ul15.9	LA
29326	34840	+	ul15.9-S	LA
29409	34840	+	ul15.9-S2	LA
29548	34840	+	ul15.9-S3	LA
29671	34842	+	ul15.8	LA
30000	34840	+	ul15.8-S	LA
30147	30384	-	ul16.1-S2	LA
30147	30401	-	ul16.1-S	LA
30147	30453	-	ul16.1-L	LA
30147	30466	-	ul16.3-S3	LA
30147	30569	-	ul16.3-S2	LA
30147	30606	-	ul16.3-S	LA
30147	30645	-	ul16.3	LA
30147	30664	-	ul16.5-S4	LA
30147	30711	-	ul16.5-S3	LA
30147	30729	-	ul16.5-S2	LA
30147	30847	-	ul16.5-S	LA
30147	31056	-	ul16.5	LA
30147	31182	-	ul16.5-L	LA
30147	31248	-	ul16.5-L3	LA
30147	31266	-	ul16.5-L4	LA
30147	31511	-	ul16-S2	LA
30147	31827	-	ul16-L	LA
30147	32202	-	ul17.2-16	LA
30147	32850	-	ul17.5-16	LA
30147	33629	-	ul17-16-S	LA
30147	33813	-	ul17-16	LA
30147	34038	-	ul17-16-L	LA
30147	34838	-	ul17-16-L2	LA
30147	31607	-	ul16	HA
30149	30432	-	ul16.1	LA
30149	31239	-	ul16.5-L2	LA
30149	31444	-	ul16-S3	LA
30149	31525	-	ul16-S	LA
30149	31610	-	ul16	LA
30222	32484	-	ncl17.4	LA
30820	31610	-	ncl16-A	LA
30820	31879	-	ncl16-L-A	LA
30834	31610	-	ncl16-b	LA
30834	31879	-	ncl16-L-B	LA
30887	31879	-	ncl16-L-C	LA
31164	34840	+	ul15.8-S2	LA
31722	34840	+	ul15.8-S3	LA
31758	34840	+	ul15.8-S4	LA
33126	34840	+	ul15.8-S5	LA
33153	34840	+	ul15.8-S6	LA
33197	34840	+	ul15.8-S7	LA
33291	33629	-	ncl17-16-S	LA
33291	33813	-	ncl17-16-A	LA
33407	33813	-	ncl17-16-B	LA
33504	33813	-	ncl17-16-C	LA
33515	33813	-	ncl17-16-D	LA
33515	34038	-	ncl17-16-L	LA
33686	34840	+	ul15.7	LA
33868	34840	+	ul15.6	LA
33929	34840	+	ul15.5	LA
34163	34840	+	ul15.4	LA
34175	34840	+	ul15.4-S	LA
35002	35206	-	ul18.1	LA
35002	35292	-	ul18.3	LA
35002	35367	-	ul18.5-S	LA
35002	35538	-	ul18.7-S4	LA
35002	35579	-	ul18.7-S2	LA
35002	35686	-	ul18.7-S	LA
35002	35721	-	ul18.7	LA
35002	35750	-	ul18.7-L	LA
35002	35869	-	ul18.7-L3	LA
35002	36010	-	ul18.7-L7	LA
35002	36198	-	ul18-S	LA
35002	36382	-	ul18-L	LA
35002	36413	-	ul18-L2	LA
35002	36452	-	ul18-L3	LA
35002	36484	-	ul18-L4	LA
35002	36647	-	ul18-L6	LA
35002	36674	-	ul18-L7	LA
35002	36736	-	ul18-L8	LA
35002	36806	-	ul18-L9	LA
35002	36822	-	ul18-L10	LA
35002	36884	-	ul18-L11	LA
35002	36912	-	ul18-L12	LA
35002	36998	-	ul18-L13	LA
35002	37058	-	ul18-L14	LA
35002	37112	-	ul18-L15	LA
35002	37136	-	ul18-L16	LA
35002	37163	-	ul18-L17	LA
35002	37304	-	ul19.1-18	LA
35002	37547	-	ul19.2-18	LA
35002	37738	-	ul19.3-18	LA
35002	38064	-	ul19.5-18	LA
35002	38126	-	ul19.6-18	LA
35002	38319	-	ul19.7-18	LA
35002	38846	-	ul19.8-18	LA
35002	39177	-	ul19.9-18-S	LA
35002	39201	-	ul19.9-18	LA
35002	39268	-	ul19.10-18-S	LA
35002	40768	-	ul19-18	LA
35002	36249	-	ul18	HA
35004	36249	-	ncl18-A	LA
35007	35409	-	ul18.5	LA
35007	35569	-	ul18.7-S3	LA
35007	35785	-	ul18.7-L2	LA
35007	35898	-	ul18.7-L4	LA
35007	35909	-	ul18.7-L5	LA
35007	35962	-	ul18.7-L6	LA
35007	36096	-	ul18-S2	LA
35007	36555	-	ul18-L5	LA
35007	37946	-	ul19.4-18	LA
35007	38167	-	ul19.6-18-L	LA
35007	39311	-	ul19.10-18	LA
35007	39418	-	ul19.10-18-L	LA
35007	40617	-	ul19-18-S	LA
35019	35538	-	ncl18.7-A	LA
35022	35533	-	ncl18.5-A	LA
35022	36249	-	ncl18-B	LA
35043	35293	-	ncl18.3	LA
35043	36249	-	ncl18-C	LA
35089	36249	-	ncl18-D	LA
35090	36249	-	ncl18-E	LA
35115	36249	-	ncl18-F	LA
35126	36249	-	ncl18-G	LA
35269	35533	-	ncl18.5-B	LA
35269	35538	-	ncl18.7-B	LA
35269	36198	-	ncl18-S	LA
35269	36249	-	ncl18-H	LA
35375	36249	-	ncl18-I	LA
35375	36679	-	ncl18-L7	LA
35377	36249	-	ncl18-J	LA
35592	36249	-	ncl18-K	LA
35738	36249	-	ncl18-L	LA
35790	36249	-	ncl18-M	LA
36086	36249	-	ncl18-N	LA
36388	40768	-	ul19	A
36388	36679	-	ncl18-L7b	LA
36388	39177	-	ncl19.9-18-S-A	LA
36957	38123	-	ncl19.5-18-A	LA
36957	40768	-	ncl19-A	LA
37174	38123	-	ncl19.5-18-B	LA
37658	38123	-	ncl19.5-18-C	LA
37658	39177	-	ncl19.9-18-S	LA
37684	38123	-	ncl19.5-18-D	LA
39218	40768	-	ncl19-B	LA
39293	40768	-	ncl19-C	LA
39645	43708	+	ul21-L13	LA
40076	40768	-	ncl19-D	LA
40164	40768	-	ncl19	LA
40172	40768	-	ncl19-E	LA
40184	40632	-	ncl19-18-S	LA
40184	40768	-	ncl19-F	LA
40185	40768	-	ncl19-G	LA
40196	40768	-	ncl19-H	LA
40317	43708	+	ul21-L12	LA
40371	40768	-	ncl19-I	LA
40400	40768	-	ncl19-J	LA
40464	40768	-	ncl19-K	LA
40506	40768	-	ncl19-L	LA
40668	43708	+	ul21-L11	LA
40736	43708	+	ul21-L10	LA
40822	43708	+	ul21-L9	A
41026	43708	+	ul21-L8	LA
41054	43708	+	ul21-L7	LA
41115	43708	+	ul21-L6	LA
41334	43708	+	ul21-L5	LA
41406	43708	+	ul21-L4	LA
41671	43708	+	ul21-L3	LA
41745	43708	+	ul21-L2	LA
41795	43708	+	ul21-L1	LA
41862	42528	+	ncl21-A	LA
41862	42528	+	ncl21-B	LA
41862	42567	+	ncl21-C	LA
41862	43708	+	ul21	A
41991	43708	+	ul21.7	LA
42503	43708	+	ul21.5	LA
42550	43708	+	ul21.5-S	LA
42760	43708	+	ul21.5-S2	LA
42836	43708	+	ul21.5-S3	LA
42890	43708	+	ul21.5-S4	LA
42952	43708	+	ul21.5-S5	LA
42973	43708	+	ul21.5-S6	LA
43022	43708	+	ul21.5-S7	LA
43082	43708	+	ul21.5-S8	LA
43118	43708	+	ul21.5-S9	LA
43159	43708	+	ul21.5-S10	LA
43182	43708	+	ul21.5-S11	LA
43237	43708	+	ul21.5-S12	LA
43420	43708	+	ul21.4	LA
43818	43972	-	ul22.3-S	LA
43818	44102	-	ul22.3	LA
43818	44193	-	ul22.5	LA
43818	44867	-	ul22.5-L	LA
43818	44955	-	ul22.5-L2	LA
43818	45008	-	ul22.5-L3	LA
43818	45147	-	ul22.5-L4	LA
43818	45267	-	ul22.5-L5	LA
43818	45279	-	ul22.5-L6	LA
43818	45462	-	ul22.5-L8	LA
43818	45494	-	ul22.5-L9	LA
43818	45567	-	ul22.7	LA
43818	45581	-	ul22.9-S	LA
43818	45647	-	ul22.9	LA
43818	45930	-	ul22.9-L	LA
43818	46397	-	ul22-S4	LA
43818	46438	-	ul22-S3	LA
43818	46521	-	ul22-S2	LA
43818	47373	-	ul23.5-22	LA
43818	47382	-	ul23.5	LA
43818	47906	-	ul23-22	LA
43818	47068	-	ul23.2-22-S2	LA
43818	47176	-	ul23.3-22	LA
43821	45449	-	ul22.5-L7	LA
43821	46161	-	ul22.9-L2	LA
43821	47093	-	ul23.2-22	LA
43821	47971	-	ul23-L2	LA
43821	46554	-	ul22-S	A
43821	46581	-	ul22	HA
46119	46581	-	ncl22-A	LA
46119	47906	-	ncl23-22	LA
46216	46554	-	ncl22-S	LA
46216	46581	-	ncl22-B	LA
46603	46912	-	ul23.2-S3	LA
46603	47063	-	ul23.2-S2	LA
46603	47093	-	ul23.2	LA
46603	47176	-	ul23.3	LA
46603	47230	-	ul23.3-L	LA
46603	47266	-	ul23.4	LA
46603	47413	-	ul23.5-L	LA
46603	47419	-	ul23.6	LA
46603	47464	-	ul23.7-S	LA
46603	47520	-	ul23.7	LA
46603	47637	-	ul23.8	LA
46603	47660	-	ul23.9	LA
46603	47847	-	ul23-S	LA
46603	47940	-	ul23-L	LA
46603	48024	-	ul23-L3	LA
46603	48450	-	ul23-L4	LA
46603	48841	-	ul24-23 c	LA
46603	46815	-	ul23.1	A
46603	47085	-	ul23.2-S	A
46603	47909	-	ul23	HA
46606	48767	+	ul23-24 c	LA
46640	47906	-	ncl23-A	LA
46640	47906	-	ncl23-B	LA
46669	47906	-	ncl23-C	LA
46674	48767	+	ul24-L3	LA
46839	47906	-	ncl23	LA
47397	47906	-	ncl23-D	LA
47404	52783	+	ul24-25-26-26.5-L	LA
47404	48725	+	ul24-L3-AT (short)	LA
47404	48821	+	ul24-L3-AT (long)	LA
47404	48898	+	ul24-L3-AT2 (long)	LA
47404	48597	+	ncl24-L3-A	LA
47420	48767	+	ul24-L2	LA
47468	48767	+	ul24-L1	LA
47506	47906	-	ncl23-E	LA
47671	48767	+	ul24	LA
47671	52783	+	ul24-25-26-26.5	LA
47673	48449	+	ncl24-A	LA
47673	48564	+	ncl24-B	LA
47673	48667	+	ncl24-C	LA
47673	48681	+	ncl24-D	LA
48061	48767	+	ul24.5-L2	LA
48061	48767	+	ul24.5-L2	LA
48061	48589	+	ncl24.5-L2	LA
48061	48725	+	ul24.5-L2-AT (short)	LA
48073	48767	+	ul24.5-L	LA
48080	48767	+	ul24.5	LA
48082	52783	+	ul24.5-25-26-26.5	LA
48129	52783	+	ul25-26-26.5-L	LA
48629	48767	+	ncl25	LA
48630	52783	+	ul25-26-26.5	LA
48962	52783	+	ul25.7-26-26.5	LA
49703	52783	+	ul25.5-26-26.5	LA
49863	52783	+	ul25.4-26-26.5	LA
50401	52783	+	ul25.3-26-26.5	LA
50587	52783	+	ul26-26.5-L	LA
50659	51549	+	ncl26-26.6-A	LA
50659	51751	+	ncl26-26.6-B	LA
50659	51921	+	ncl26-26.6-C	LA
50659	51937	+	ncl26-26.6-D	LA
50666	51725	+	ncl26-26.6-E	LA
50666	51736	+	ncl26-26.6-F	LA
50666	51750	+	ncl26-26.6-G	LA
50666	52129	+	ncl26-26.6-H	LA
50666	52649	+	ncl26-26.6-J	LA
50666	52783	+	ul26-26.5	HA
50799	52783	+	ul26-26.5-S	LA
50897	52783	+	ul26.5-L4	LA
50913	52783	+	ul26.5-L3	LA
51232	52783	+	ul26.5-L2	LA
51569	52783	+	ul26.5-L	LA
51634	51937	+	ncl26.5-A	LA
51634	52129	+	ncl26.5-B	LA
51634	52783	+	ul26.5	HA
51696	52783	+	ul26.5-S	LA
51729	52783	+	ul26.4-L2	LA
51747	52783	+	uL6.4 -L	LA
51774	52783	+	ul26.4	A
51779	51921	+	ncl26.4-A	LA
51779	51937	+	ncl26.4-B	LA
51779	52129	+	ncl26.4-C	LA
51779	52381	+	ncl26.4-D	LA
51779	52783	+	ul26.4	A
51837	52783	+	ul26.4-S1	LA
51865	52783	+	ul26.4-S2	LA
51898	52783	+	ul26.4-S3	LA
51972	52783	+	ul26.4-S4	LA
52045	52783	+	ul26.4-S5	LA
52066	52783	+	ul26.4-S6	LA
52080	52783	+	ul26.4-S7	A
52094	52783	+	ul26.4-S8	LA
52165	52783	+	ul26.4-S9	LA
52182	52783	+	ul26.4-S10	A
52225	52783	+	ul26.4-S11	LA
52245	52783	+	ul26.4-S12	A
52254	52783	+	ul26.4-S13	A
52295	52783	+	ul26.3	LA
52356	52783	+	ul26.2	A
52491	52780	+	ul26.2-S	LA
52594	52783	+	ul26.2-S2	LA
52796	53033	-	IGEN	LA
52796	53227	-	ul27.2-AT	LA
52796	54277	-	ul27.12-AT	LA
52796	54425	-	ul27.12-L2-AT	LA
52796	55603	-	ul27.18-AT	LA
52796	56080	-	ul27-AT	LA
52800	53311	-	ul27.3-AT	LA
53037	53170	-	ul27.1-S2	LA
53037	53187	-	ul27.1-S	LA
53037	53197	-	ul27.1	LA
53037	53227	-	ul27.2	LA
53037	53263	-	ul27.3-S	LA
53037	53311	-	ul27.3	LA
53037	53350	-	ul27.3-L	LA
53037	53425	-	ul27.4	LA
53037	53509	-	ul27.5	LA
53037	53560	-	ul27.6	LA
53037	53575	-	ul27.7	LA
53037	53590	-	ul27.7-L	LA
53037	53683	-	ul27.8-S2	LA
53037	53710	-	ul27.8-S	LA
53037	53718	-	ul27.8	LA
53037	53761	-	ul27.9-S5	LA
53037	53818	-	ul27.9-S4	LA
53037	53842	-	ul27.9-S3	LA
53037	53890	-	ul27.9-S2	LA
53037	53941	-	ul27.9-S	LA
53037	53953	-	ul27.9	LA
53037	53992	-	ul27.9-L	LA
53037	54015	-	ul27.9-L2	LA
53037	54066	-	ul27.10	LA
53037	54075	-	ul27.10-L	LA
53037	54130	-	ul27.11-S3	LA
53037	54139	-	ul27.11-S2	LA
53037	54207	-	ul27.11-S	LA
53037	54232	-	ul27.11	LA
53037	54333	-	ul27.12-L	LA
53037	54425	-	ul27.12-L2	LA
53037	54448	-	ul27.12-L3	LA
53037	54459	-	ul27.12-L4	LA
53037	54478	-	ul27.12-L5	LA
53037	54487	-	ul27.12-L6	LA
53037	54568	-	ul27.13-S	LA
53037	54594	-	ul27.13	LA
53037	54724	-	ul27.14-S2	LA
53037	54796	-	ul27.14-S1	LA
53037	54814	-	ul27.14-S	LA
53037	54880	-	ul27.14	LA
53037	54939	-	ul27.15-S2	LA
53037	54999	-	ul27.15	LA
53037	55012	-	ul27.15-L	LA
53037	55015	-	ul27.15-L2	LA
53037	55141	-	ul27.16	LA
53037	55161	-	ul27.16-L	LA
53037	55246	-	ul27.17	LA
53037	55342	-	ul27.18-S4	LA
53037	55498	-	ul27.18-S3	LA
53037	55548	-	ul27.18-S	LA
53037	55603	-	ul27.18	LA
53037	55633	-	ul27.18-L	LA
53037	54277	-	ul27.12	A
53040	54973	-	ul27.15-S	LA
53040	55519	-	ul27.18-S2	LA
53040	55650	-	ul27.18-L2	LA
53040	55772	-	ul27.18-L3	LA
53040	55825	-	ul27-S3	LA
53040	55949	-	ul27-S2	LA
53040	56025	-	ul27-S	LA
53040	56249	-	ul27-L	LA
53040	57192	-	ul27-L2	LA
53040	56080	-	ul27	HA
53132	54277	-	ncl27.12	LA
53722	54459	-	ncl27.12-L4	LA
53722	54487	-	ncl27.12-L6	LA
54154	56080	-	ncl27-A	LA
54585	56080	-	ncl27-B	LA
54751	55477	-	ncl27.18-S	LA
55563	56080	-	ncl27-C	LA
55590	56080	-	ncl27	LA
57711	59429	+	AST-1	LA
58395	58893	-	ul29.4	LA
58395	62312	-	ul29	LA
58397	59086	-	ul29.5-S	LA
58397	60943	-	ul29.9-S	LA
58397	61489	-	ul29.9	LA
58397	61642	-	ul29.9-L	LA
58398	59147	-	ul29.5	LA
59402	62312	-	ncl29-A	LA
59433	62312	-	ncl29	LA
59564	62312	-	ncl29-B	LA
59923	62312	-	ncl29-C	LA
60214	62312	-	ncl29-D	LA
60217	62312	-	ncl29-E	LA
60300	62312	-	ncl29-F	LA
60348	61642	-	ncl29.9-S	LA
60351	62312	-	ncl29-G	LA
60441	62312	-	ncl29-H	LA
60568	62312	-	ncl29-I	LA
60746	62312	-	ncl29-J	LA
60749	61666	-	ncl29.9-AT	LA
60749	62312	-	ncl29-K	LA
60845	62312	-	ncl29-L	LA
60846	62312	-	ncl29-M	LA
60858	62312	-	ncl29-N	LA
60860	62312	-	ncl29-O	LA
61211	62312	-	ncl29-P	LA
61251	62312	-	ncl29-Q	LA
61349	61666	-	ncl29.9	LA
61349	62312	-	ncl29-R	LA
61369	62312	-	ncl29-S	LA
61390	62312	-	ncl29-T	LA
61402	62312	-	ncl29-U	LA
61431	62312	-	ncl29-V	LA
61514	62312	-	ncl29-W	LA
61549	62312	-	ncl29-AA	LA
61551	62312	-	ncl29-AB	LA
61595	62312	-	ncl29-AC	LA
61652	62312	-	ncl29-AD	LA
61665	62312	-	ncl29-AE	LA
61725	62312	-	ncl29-AF	LA
61739	62312	-	ncl29-AJ	LA
61885	62312	-	ncl29-AK	LA
62455	66581	+	ul30-L / OriL-RNA	LA
62455	63430	+	ncl30-L / OriL-RNA	LA
62550	63430	+	ncl30-A	LA
62605	66581	+	ul30	LA
62605	63425	+	ncl30	LA
62605	64483	+	ncl30-B	LA
62636	66581	+	ul30-S	LA
62636	63430	+	ncl30-S	LA
62730	66581	+	ul30-S2	LA
62879	63430	+	ncul30-S2	LA
63259	66581	+	ul30.9	LA
63274	66581	+	ul30.9-S	LA
63869	66581	+	ul30.7	A
64157	66581	+	ul30.6	LA
64539	66581	+	ul30.5	LA
64745	66581	+	ul30.5-S	LA
64852	66581	+	ul30.5-S2	LA
64987	66581	+	ul30.5-S3	LA
65030	66581	+	ul30.5-S4	LA
65615	66581	+	ul30.3	LA
66110	66581	+	ul30.1	LA
66363	66634	-	ul31.3	LA
66363	66796	-	ul31.5	LA
66363	67086	-	ul31.7	LA
66363	67617	-	ncl32-31	LA
66363	67656	-	ul32.1-31	LA
66363	67720	-	ul32.3-31	LA
66363	67914	-	ul32.3-31-L	LA
66363	67957	-	ul32.4-31-S	LA
66363	68176	-	ul32.4-31	LA
66363	68528	-	ul32.5-31	LA
66363	68805	-	ul32.7-31-S	LA
66363	68919	-	ul32.7-31	LA
66363	67458	-	ul31	A
66363	69220	-	ul32-31	A
66371	67454	+	ul31 AS - rtRNA	LA
66375	67452	+	ul31 AS	LA
66429	66577	+	ul30.1-S2	LA
66429	67452	+	ul30.1-31-S2 c	LA
66434	67452	+	ul30.1- ul31 c AS	LA
66434	66577	+	ul30.1-S	LA
66534	67458	-	ncl31	LA
68300	70959	+	ul33-34-35-L3	LA
68407	70959	+	ul33-34-35-L2	LA
68767	70959	+	ul33-34-35-L1	LA
69065	70959	+	ul33-34-35	A
69145	70959	+	ul33-34-35-S	LA
69223	70959	+	ul33.5-34-33	LA
69241	70959	+	ul33.5-34-33-S	LA
69332	70959	+	ul34-35-L2	LA
69332	69811	+	ncl34-35-L	LA
69367	70959	+	ul34-35-L1	LA
69442	69705	+	ncl34-35-A	LA
69442	69785	+	ncl34-35-B	LA
69442	69811	+	ncl34-35-C	LA
69442	69925	+	ncl34-35-D	LA
69442	69979	+	ncl34-35-E	LA
69442	69979	+	ncl34-35-F	LA
69442	70878	+	ncl34-35G	LA
69442	69715	+	ncl34-35-H	LA
69442	70475	+	ncl34-35-I	LA
69442	70512	+	ncl34-35-J	LA
69442	70539	+	ncl34-35-K	LA
69442	70649	+	ncl34-35-M	LA
69442	70649	+	ncl34-35-N	LA
69442	70772	+	ncl34-35-O	LA
69442	70790	+	ncl34-35-P	LA
69442	70790	+	ncl34-35-Q	LA
69442	70959	+	ul34-35	HA
69498	70959	+	ul34-35-S	LA
69526	70959	+	ul34-35-S2	LA
69538	70959	+	ul34-35-S3	LA
69595	70959	+	ul34-35-S4	LA
69716	70959	+	ul34.7-35	LA
69727	70959	+	ul34.7-35-S	LA
69738	70959	+	ul34.7-35-S2	LA
69789	70959	+	ul34.7-35-S3	LA
69896	70959	+	ul34.5-35	LA
69972	70959	+	ul34.5-35-S	LA
70043	70959	+	ul34.5-35-S2	LA
70125	70959	+	ul34.3-35	LA
70252	70959	+	ul35-L5	LA
70279	70959	+	ul35-L4	LA
70386	70959	+	ul35-L3	LA
70400	70959	+	ul35-L2	LA
70422	70959	+	ul35-L	LA
70489	70878	+	ncl35-A	LA
70489	143690	+	ul35-us8	LA
70489	70790	+	ncl35-B	LA
70489	70950	-	ncl36	LA
70489	70959	+	ul35	HA
70596	70959	+	ul35.7	LA
70620	70959	+	ul35.7-S	LA
70673	70959	+	ul35.6	LA
70707	70959	+	ul35.6-S	LA
70737	70959	+	ul35.6-S2	LA
70745	70959	+	ul35.6-S3	LA
70752	70959	+	ul35.6-S4	LA
70788	70959	+	ul35.6-S5	LA
70966	71101	-	ul36.2-S6	LA
70966	71196	-	ul36.2-S5	LA
70966	71219	-	ul36.2-S4	LA
70966	71354	-	ul36.2-S3	LA
70966	71429	-	ul36.2-S2	LA
70966	71454	-	ul36.2-S	LA
70966	71594	-	ul36.2-L	LA
70966	71909	-	ul36.2-L2	LA
70966	71931	-	ul36.2-L3	LA
70966	72042	-	ul36.2-L4	LA
70966	72172	-	ul36.2-L5	LA
70966	72242	-	ul36.2-L6	LA
70966	72361	-	ul36.2-L7	LA
70966	72430	-	ul36.2-L8	LA
70966	72437	-	ul36.2-L9	LA
70966	72471	-	ul36.2-L10	LA
70966	72484	-	ul36.2-L11	LA
70966	72629	-	ul36.2-L12	LA
70966	72660	-	ul36.2-L13	LA
70966	72692	-	ul36.2-L14	LA
70966	72759	-	ul36.2-L15	LA
70966	72882	-	ul36.3-S2	LA
70966	72906	-	ul36.3-S	LA
70966	72914	-	ul36.3	LA
70966	73011	-	ul36.3-L	LA
70966	73296	-	ul36.4-L2	LA
70966	74803	-	ul36.6	LA
70966	71523	-	ul36.2	A
70970	71523	-	ncl36.2-B	LA
70996	71454	-	ncl36.2	LA
71238	72437	-	ncl36.2-A	LA
71629	72227	-	ncl36.2-L5-A	LA
71629	72437	-	ncl36.2-C	LA
71641	72437	-	ncl36.2-D	LA
71738	72437	-	ncl36.2-E	LA
71749	72437	-	ncl36.2-F	LA
71768	72227	-	ncl36.2-L5-B	LA
71780	72437	-	ncl36.2-G	LA
72553	72906	-	ncl36.3	LA
74861	75235	+	ncl36 AS	LA
79153	80476	-	ncl36.6	LA
79375	80476	-	AST AS	LA
79790	80723	+	AST-2-sp1	LA
79790	80723	+	AST-2-sp2	LA
79790	80723	+	AST-2-ns	LA
79792	80725	+	AST-2-sp3	LA
79792	80725	+	AST-2	LA
79868	80476	-	ncl36.6-A	LA
79976	80476	-	ncl36.6-B	LA
80001	80476	-	ncl36.6-C	LA
80345	80723	+	AST-2-S	LA
80692	80841	-	ul37.1	LA
80692	80889	-	ul37.2	LA
80692	80995	-	ul37.2-L	LA
80692	81005	-	ul37.3	LA
80692	81010	-	ul37.4-S2	LA
80692	81034	-	ul37.4-S	LA
80692	81072	-	ul37.4-	LA
80692	81102	-	ul37.4-L	LA
80692	81111	-	ul37.4-L2	LA
80692	81165	-	ul37.4-L3	LA
80692	81195	-	ul37.5-S2	LA
80692	81254	-	ul37.5-S	LA
80692	81315	-	ul37.5	LA
80692	81385	-	ul37.6-S6	LA
80692	81434	-	ul37.6-S5	LA
80692	81450	-	ul37.6-S4	LA
80692	81468	-	ul37.6-S3	LA
80692	81487	-	ul37.6-S2	LA
80692	81526	-	ul37.6-S	LA
80692	81594	-	ul37.6	LA
80692	81652	-	ul37.7	LA
80692	81676	-	ul37.8	LA
80692	81789	-	ul37.9-S	LA
80692	81848	-	ul37.9	LA
80692	81951	-	ul37.10	LA
80692	82063	-	ul37.11-S5	LA
80692	82081	-	ul37.11-S4	LA
80692	82107	-	ul37.11-S3	LA
80692	82184	-	ul37.11-S2	LA
80692	82197	-	ul37.11-S	LA
80692	82277	-	ul37.11	LA
80692	82348	-	ul37.11-L	LA
80692	82382	-	ul37.11-L2	LA
80692	82475	-	ul37.11-L3	LA
80692	82599	-	ul37.12-S	LA
80692	82771	-	ul37.12	LA
80692	82807	-	ul37.12-L	LA
80692	83065	-	ul37.13	LA
80692	83683	-	ul37.14-L3	LA
80692	83693	-	ul37.15-S	LA
80692	83866	-	ul37.15	LA
80692	84467	-	ul37-L1	LA
80692	84532	-	ul37-L2	LA
80692	84885	-	ul37-L3	LA
80692	85215	-	ul37-L4	LA
80692	86024	-	ul37-L5	LA
80692	88636	-	ul37-L6	LA
80692	88749	-	ul37-L7	LA
80692	89207	-	ul38-37 c	LA
80692	90144	-	ul39-38-37 c	LA
80692	82581	-	ul37.12-S2	A
80692	84147	-	ul37-S	A
80692	84215	-	ul37	HA
81811	84215	-	ncl37-A	LA
82370	84215	-	ncl37-B	LA
82499	86035	+	ul38-L4	LA
82877	84215	-	ncl37	LA
83049	86035	+	ul38-L3	LA
83309	84215	-	ncl37-C	LA
83399	86035	+	ul38-L2	LA
84282	86035	+	ul38L	LA
84389	90998	+	ul38-39-40	LA
84389	85714	+	ncl38	LA
84389	84554	+	ncl38-A	LA
84389	85712	+	ncl38-B	LA
84389	84764	+	ncl38-C	LA
84389	85639	+	ncl38-D	LA
84389	85680	+	ncl38-E	LA
84389	85712	+	ncl38-F	LA
84394	86035	+	ul38	HA
84533	85712	+	ncl38-L2	LA
84620	86032	+	ul38.9-L	LA
84666	86035	+	ul38.9	LA
84805	86032	+	ul38.9-S	LA
84981	86032	+	ul38.8	LA
85073	86032	+	ul38.7-L	LA
85118	86032	+	ul38.7	LA
85163	86032	+	ul38.7-S	LA
85288	86032	+	ul38.5-L	LA
85364	86032	+	ul38.5	LA
85364	85712	+	ncl38.5	LA
85427	86032	+	ul38.5-S	LA
85427	85712	+	ncl38.5-S	LA
85442	86032	+	ul38.5-S2	LA
85493	86032	+	ul38.5-S3	LA
85569	86032	+	ul38.5-S4	LA
85599	86032	+	ul38.5-S5	LA
85655	86032	+	ul38.3	LA
85854	86032	+	tr ul38	LA
86217	90998	+	ul39-42	LA
86217	86403	+	ncl39-A	LA
86217	86419	+	ncl39-B	LA
86217	86457	+	ncl39-C	LA
86217	90998	+	ul39-40	A
86742	90998	+	ul39.28-40-L2	LA
87151	90998	+	ul39.28-40-L	LA
87265	90998	+	ul39.27-40	LA
87361	90998	+	ul39.27-40-S	LA
87490	90998	+	ul39.26-40	LA
87547	90998	+	ul39.26-40-S	LA
87547	90998	+	ul39.25-40-S	LA
87901	90998	+	ul39.24-40	LA
87982	90998	+	ul39.23-40	LA
88027	90998	+	ul39.22-40	LA
88048	90998	+	ul39.21-40	LA
88063	90998	+	ul39.21-40-S	LA
88274	90998	+	ul39.20-40	LA
88372	90998	+	ul39.19-40	LA
88407	90998	+	ul39.19-40-S	LA
88417	90998	+	ul39.19-40-S2	LA
88526	90998	+	ul39.18-40	LA
88543	90998	+	ul39.18-40-S	LA
88578	90998	+	ul39.18-40-S2	LA
88773	90998	+	ul39.17-40	LA
88781	90998	+	ul39.17-40-S	LA
88805	90998	+	ul39.16-40	LA
88808	89954	+	ncl39.15-40S	LA
88888	90998	+	ul39.15-40-S	LA
88960	90998	+	ul39.14-40	LA
89001	90998	+	ul39.13-40	LA
89089	90998	+	ul39.12-40-L	LA
89129	90998	+	ul39.12-40	LA
89180	90998	+	ul39.11	LA
89222	90998	+	ul39.10-40	LA
89272	90998	+	ul39.9-40	LA
89272	90998	+	ul39.9-41	LA
89272	90998	+	ul39.9-42	LA
89383	90998	+	ul39.8-40	LA
89383	90998	+	ul39.8-41	LA
89417	90998	+	ul39.7-40	LA
89542	90998	+	ul39.6-40	LA
89603	90998	+	ul39.5-40	LA
89606	90998	+	ul39.5-41	LA
89606	90998	+	ul39.5-42	LA
89606	90998	+	ul39.5-43	LA
89606	90998	+	ul39.5-44	A
89612	90998	+	ul39.4-40	A
89620	90998	+	ul39.3-40	LA
89689	90998	+	ul39.2-40	LA
89702	90998	+	ul39.1-40	LA
89775	94653	+	ul40-41-42.7 c	LA
89775	90312	+	ncl40-A	LA
89775	90825	+	ncl40-B	LA
89775	90845	+	ncl40-C	LA
89775	90998	+	ul40	HA
89860	90998	+	ul40-S	LA
89891	90998	+	ul40.S2	LA
89928	90998	+	ul40.3	LA
89938	90998	+	ul40.3-S	LA
89964	90998	+	ul40.3-S2	LA
90005	90998	+	ul40.3-S3	LA
90029	90998	+	ul40.3-S4	LA
90115	90998	+	ul40.3-S6	LA
90123	90998	+	ul40.3-S7	LA
90156	90998	+	ul40.3-S8	LA
90206	90998	+	ul40.3-S9	A
90219	90998	+	ul40.3-S10	LA
90228	90998	+	ul40.3-S11	LA
90241	90998	+	ul40.3-S12	LA
90262	90998	+	ul40.3-S13	LA
90360	90998	+	ul40.3-S14	LA
90414	90998	+	ul40.3-S15	LA
90432	90998	+	ul40.3-S16	LA
90505	90998	+	ul40.4-S1	LA
90536	91581	-	ncl41.4-S3-A	LA
90536	91878	-	ncl41.4-L-A	LA
90548	90998	+	ul40.4-S2	LA
90548	90998	+	ul40.4-S2	A
90581	90998	+	ul40.4-S3	A
90634	90998	+	ul40.4-S4	LA
90699	90998	+	ul40.4-S5	LA
90733	94655	+	ul40.4-41-42 c	LA
90733	90998	+	ul40.4-S6	LA
90733	94655	+	ul40.4-41-412 c	LA
90756	90998	+	ul40.7	LA
90790	90998	+	ul40.8	LA
90804	90998	+	ul40.9	LA
90901	94655	+	ul41-42 c -L2	LA
91013	94655	+	ul41-42 c -L	LA
91013	98694	+	ul41-42-43-44-45 c - L	LA
91035	91878	-	ncl41.4-L-B	LA
91036	92755	-	ncl41.9	LA
91078	94655	+	ul41-42 c	LA
91078	98688	+	ul41-42-43-44-45 c	LA
91078	92394	+	ncl41-A	LA
91078	94067	+	ncl41-B	LA
91094	91356	-	ncl41-L	LA
91094	91400	-	ncl41-L2	LA
91094	91456	-	ul41.4-S5	LA
91094	91564	-	ul41.4-S4	LA
91094	91583	-	ul41.4-S3	LA
91094	91778	-	ul41.4-S	LA
91094	91946	-	ul41.5-L2	LA
91094	91981	-	ul41.5-L3	LA
91094	92058	-	ul41.6-S	LA
91094	92410	-	ul41.8-S	LA
91094	91277	-	ncl41	A
91094	91596	-	ul41.4-S2	A
91094	91847	-	ul41.4	A
91094	91878	-	ul41.4-L	A
91094	92478	-	ul41.8	A
91097	91878	-	ncl41.4-L-C	LA
91097	92212	-	ul41.6	LA
91097	92256	-	ul41.7	LA
91097	92388	-	ul41.8-S2	LA
91097	92574	-	ul41.9	LA
91097	92882	-	ul41-L	LA
91097	93597	-	ul41-L2	LA
91097	93651	-	ul41-L3	LA
91097	93703	-	ul41-L4	LA
91097	92755	-	ul41	A
91102	92495	-	ul41.8-L	LA
91109	91581	-	ncl41.4-S3-B	LA
91125	91848	-	ncl41.4	LA
91125	92478	-	ncl48.8	LA
91216	91581	-	ncl41.4-S3-C	LA
91217	91878	-	ncl41.4-L-D	LA
91283	94655	+	ul42-L10	LA
91521	94653	+	ul42-L9	LA
91523	98694	+	42-L9-43-44-45	LA
91523	98694	+	ul42-L9-43-44-45	LA
91892	92755	-	ncl41-C	LA
91929	92999	+	ncl42-L9	LA
91999	92394	+	ncl42-L8-A	LA
92110	92777	+	ncl42-L8-B	LA
92110	94655	+	ul42-L8	LA
92132	94655	+	ul42-L7	LA
92242	94653	+	ul42-L6	LA
92457	92755	-	ncl41-D	LA
92473	92755	-	ncl41-E	LA
92485	92755	-	ncl41-F	LA
92516	94653	+	ul42-L5	LA
92527	92777	+	ncl42-L4	LA
92530	96084	+	ul42-L4-43-44-45	LA
92530	94655	+	ul42-L4	LA
92583	94653	+	ul42-L3	LA
92666	94653	+	ul42-L2	LA
92810	94655	+	ul42-L	LA
92936	98694	+	ul42-43-44-45	LA
92936	93558	+	ncl42-A	LA
92936	93710	+	ncl42-B	LA
92936	93737	+	ncl42-C	LA
92936	93756	+	ncl42-D	LA
92936	94071	+	ncl42-E	LA
92936	93711	+	ncl42-F	LA
92936	93815	+	ncl42-G	LA
92936	93839	+	ncl42-H	LA
92936	93998	+	ncl42-I	LA
92936	96084	+	ul42-43	A
92936	94067	+	ncl42-J	A
92936	94655	+	ul42	HA
93018	94067	+	ncl42-S	LA
93018	94655	+	ul42-S	LA
93157	94653	+	ul42.9-L	LA
93179	94653	+	ul42.9	LA
93332	94655	+	ul42.8	LA
93372	94653	+	ul42.8-S	LA
93477	94653	+	ul42.8-S2	LA
93496	94653	+	ul42.8-S3	LA
93496	96084	+	ul42.8-43	LA
93528	94655	+	ul42.8-S4	LA
93616	94653	+	ul42.7-L3	LA
93625	94653	+	ul42.7-L2	LA
93689	94653	+	ul42.7-L	LA
93765	94653	+	ul42.7	LA
93769	96084	+	ul42.7-43	LA
93822	94653	+	ul42.7-S	LA
93850	94653	+	ul42.7-S2	LA
93884	94653	+	ul42.7-S3	LA
93900	94653	+	ul42.7-S4	LA
93940	94652	+	ul42.6-L3	LA
93966	94652	+	ul42.6-L2	LA
94004	94652	+	ul42.6-L	LA
94078	94653	+	ul42.6	LA
94131	94653	+	ul42.6-S	LA
94162	94653	+	ul42.6-S2	LA
94198	94652	+	ul42.6-S3	LA
94221	94653	+	ul42.6-S4	LA
94221	96081	+	ul42.6-43	LA
94237	94652	+	ul42.6-S5	LA
94306	94653	+	ncl42-L3	LA
94327	94653	+	ncl42-L2	LA
94354	94653	+	ncl42-L	LA
94464	94652	+	ncl42-S2	LA
94660	96084	+	ul43	LA
94660	98694	+	ul43-44-45	LA
94762	96084	+	ul43.9	LA
94768	98694	+	ul43.9-44-45	LA
95052	96081	+	ul43.7	LA
95096	96084	+	ul43.7-S	LA
95504	96084	+	ncl43	LA
96174	96630	+	ncl44	LA
96174	96574	+	ncl44-A	LA
96174	96615	+	ncl44-B	LA
96174	97708	+	ncl44-C	LA
96174	98031	+	ncl44-D	LA
96174	96495	+	ncl44 E	LA
96174	96514	+	ncl44-F	LA
96174	96544	+	ncl44-G	LA
96174	96601	+	ncl44-H	LA
96174	96615	+	ncl44-I	LA
96174	96645	+	ncl44-J	LA
96174	96664	+	ncl44-K	LA
96174	97710	+	ncl44-L	LA
96174	97856	+	ncl44-M	LA
96174	97894	+	ncl44-N	LA
96174	98527	+	ncl44-O	LA
96174	98694	+	ul44-45	HA
96365	98694	+	ul44.9-45-L	LA
96365	96514	+	ncl44.9-A	LA
96365	98031	+	ncl44.9-B	LA
96380	98694	+	ul44.9-45-L2	A
96383	96601	+	ncl44.9-C	LA
96383	97199	+	ncl44.9-D	LA
96383	97710	+	ncl44.9-E	LA
96383	97894	+	ncl44.9-F	LA
96619	97710	+	ul44.9-45	LA
96620	98688	+	ul44.7-45	LA
96620	97708	+	ncl44.7-G	LA
96655	98694	+	ul44.7-45-S	LA
96677	98694	+	ul44.7-45-S2	LA
96709	98694	+	ul44.7-45-S3	LA
96799	98694	+	ul44.6-45	LA
96799	97708	+	ncl44.6	LA
96869	98688	+	ul44.6-45-S	LA
96928	98694	+	ul44.6-45-S2	LA
96974	98694	+	ul44.5-45-S	LA
96974	98694	+	ul44.5-45-S2	LA
96993	98694	+	ul44.5-45-S3	LA
97027	98694	+	ul44.5-45-S4	LA
97042	98694	+	ul44.4-45	LA
97138	98688	+	ul44.3-45	LA
97144	98694	+	ul44.2-45	LA
97243	98694	+	ul44.2-45-S	LA
97258	98694	+	ul44.2-45-S2	LA
97282	98694	+	ul44.2-45-S3	LA
97332	98694	+	ul44.2-45-S4	LA
97403	98694	+	ul44.1-45	LA
97441	98694	+	ul45-L10	LA
97513	98694	+	ul45-L9	LA
97560	98682	+	ul45-L8	LA
97577	98694	+	ul45-L7	LA
97658	98694	+	ul45-L6	A
97699	98694	+	ul45-L5	LA
97760	98694	+	ul45-L4	LA
97774	98694	+	ul45-L3	LA
97819	98688	+	ul45-L2	LA
97842	98682	+	ul45-L1	LA
97953	98527	+	ncl45	LA
97953	98694	+	ul45	A
97953	98688	+	ul45	HA
97990	98682	+	ul45-S	LA
98029	98688	+	ul45-S2	LA
98042	98694	+	ul45.7	LA
98086	98682	+	ul45.7-S	LA
98093	98694	+	ul45.7-S2	LA
98128	98694	+	ul45.5	LA
98140	98694	+	ul45.5-S	LA
98183	98694	+	ul45.5-S2	LA
98192	98694	+	ul45.5-S3	LA
98265	98694	+	ul45.3	LA
98337	98694	+	ncl45 2	LA
98356	98694	+	ncl45 3	LA
98373	98694	+	ncl45 4	LA
98392	98694	+	ncl45 5	A
98407	98694	+	ncl45 6	LA
98428	98694	+	ncl45 7	LA
98510	98694	+	ncl45 8	LA
98709	98949	-	ncl46-A	LA
98709	98977	-	ncl46-C	LA
98709	99018	-	ncl46-F	LA
98709	99148	-	ul46.3-L	LA
98709	99198	-	ul46.3-L3	LA
98709	99262	-	ul46.4-S	LA
98709	99288	-	ul46.4	LA
98709	99348	-	ul46.4-L	LA
98709	99414	-	ul46.5-S4	LA
98709	99448	-	ul46.5-S3	LA
98709	99571	-	ul46.5	LA
98709	99596	-	ul46.5-L	LA
98709	99787	-	ul46.6-L3	LA
98709	100451	-	ul46.9	LA
98709	100679	-	ul46.9-L2	LA
98709	101060	-	ul46-L	LA
98709	101548	-	ul47.5	LA
98709	102085	-	ul47.8-S	LA
98709	102627	-	ul47.9-46-S	LA
98709	102715	-	ul47.9-46	LA
98709	102814	-	ul47.9-46-L	LA
98709	103230	-	u47-46-S	LA
98709	99998	-	ul46.7	A
98709	99384	-	ncl46.4-L-D	LA
98712	99184	-	ul46.3-L2	LA
98712	99387	-	ul46.5-S5	LA
98712	99476	-	ul46.5-S2	LA
98712	99493	-	ul46.5-S	LA
98712	99847	-	ul46.7-S3	LA
98712	99862	-	ul46.7-S2	LA
98712	99902	-	ul46.7-S	LA
98712	100034	-	ul46.7-L	LA
98712	100071	-	ul46.7-L2	LA
98712	100252	-	ul46.8	LA
98712	100400	-	ul46.9-S2	LA
98712	100421	-	ul46.9-S	LA
98712	100520	-	ul46.9-L	LA
98712	101077	-	ul46-L2	LA
98712	101107	-	ul46-L3	LA
98712	101842	-	ul47.6	LA
98712	102114	-	ul47.8	LA
98712	102263	-	ul47.8-L	LA
98712	102415	-	ul47.9-46-S3	LA
98712	102577	-	ul47.9-46-S2	LA
98712	103157	-	u47-46-S2	LA
98712	98949	-	ncl46-B	A
98712	98977	-	ncl46-D	A
98712	99095	-	ul46.3	A
98712	99613	-	ul46.5-L2	A
98712	100995	-	ul46	HA
98712	103311	-	ul47-46	HA
98739	99095	-	ncl46.3-A	LA
98739	99613	-	ncl46.5-L2-A	LA
98750	98977	-	ncl46-E	LA
98750	99384	-	ncl46.4-L-A	LA
98751	99571	-	ncl46.5	LA
98751	99613	-	ncl46.5-L2-B	LA
98879	99095	-	ncl46.3-B	LA
98879	99384	-	ncl46.4-L-B	LA
99139	99384	-	ncl46.4-L-C	LA
100332	100995	-	ncl46-G	LA
100488	100995	-	ncl46-H	LA
100506	100995	-	ncl46-I	LA
100507	100995	-	ncl46-J	LA
100643	100995	-	ncl46-K	LA
101232	103311	-	ncl47-16-A	LA
101390	103311	-	ncl47-46-B	LA
102067	103311	-	ncl47	LA
102296	103311	-	ncl47-46-C	LA
102337	103311	-	ncl47-46-D	LA
103152	103512	-	AST-3	LA
103518	103781	-	ul48.2	LA
103518	103798	-	ul48.3-S5	LA
103518	103831	-	ul48.3-S3	LA
103518	103850	-	ul48.3-S2	LA
103518	103883	-	ul48.3-S	LA
103518	103904	-	ul48.3	LA
103518	103924	-	ul48.3-L	LA
103518	103946	-	ul48.3-L2	LA
103518	103960	-	ul48.3-L3	LA
103518	104001	-	ul48.3-L4	LA
103518	104048	-	ul48.4	LA
103518	104058	-	ul48.4-L	LA
103518	104069	-	ul48.4-L2	LA
103518	104134	-	ul48.5	LA
103518	104141	-	ul48.5-L	LA
103518	104216	-	ul48.5-L3	LA
103518	104225	-	ul48.5-L4	LA
103518	104279	-	ul48.6-S	LA
103518	104292	-	ul48.6	LA
103518	104310	-	ul48.6-L	LA
103518	104361	-	ul48.7	LA
103518	104437	-	ul48.7-L2	LA
103518	104471	-	ul48.8-S5	LA
103518	104529	-	ul48.8-S4	LA
103518	104564	-	ul48.8-S3	LA
103518	104680	-	ul48.8-S2	LA
103518	104709	-	ul48.8-S	LA
103518	104736	-	ul48.8	LA
103518	104822	-	ul48.8-L2	LA
103518	104861	-	ul48.9	LA
103518	104960	-	ul48.11	LA
103518	105004	-	ul48.11-L	LA
103518	105017	-	ul48.11-L2	LA
103518	105042	-	ul48.11-L3	LA
103518	105077	-	ul48.12	LA
103518	105184	-	ul48-S	LA
103518	105324	-	ul48-L	LA
103518	105339	-	ul48-L2	LA
103518	105438	-	ul48-L3	LA
103518	105618	-	ul48-L4	LA
103518	105651	-	ul48-L5	LA
103518	105730	-	ul49.3-48	LA
103518	105776	-	ul49.4-48	LA
103518	105833	-	ul49.4-48-L	LA
103518	106033	-	ul49.4-48-L8	LA
103518	106073	-	ul49.4-48-L5	LA
103518	106187	-	ul49.4-L7	LA
103518	106638	-	ul49-L	LA
103518	103739	-	ul48.1-L2	A
103518	106538	-	ul49-48	A
103518	107128	-	ul49A-49-48	A
103518	103714	-	ul48.1	HA
103518	105150	-	ul48-S2	HA
103518	105257	-	ul48	HA
103518	105882	-	ul49.4-48-L2	LA
103521	103719	-	ul48.1-L	LA
103521	103816	-	ul48.3-S4	LA
103521	104009	-	ul48.4-S	LA
103521	104094	-	ul48.5-S2	LA
103521	104129	-	ul48.5-S	LA
103521	104207	-	ul48.5-L2	LA
103521	104245	-	ul48.5-L5	LA
103521	104429	-	ul48.7-L	LA
103521	104778	-	ul48.8-L	LA
103521	104923	-	ul48.10	LA
103530	105003	-	ncl48.11-A	LA
103530	105260	-	ncl48-C	LA
103795	104564	-	ncl48.8-S3	LA
103795	104709	-	ncl48.8-S	LA
103795	105260	-	ncl48-D	LA
103800	104232	-	ncl48.5-L4	LA
103800	104361	-	ncl48.7	LA
103800	105017	-	ncl48.11-L2-A	LA
103800	105150	-	ncl48-S2-A	LA
103800	105258	-	ncl48-A	LA
103919	105003	-	ncl48.11-B	LA
103919	105260	-	ncl48-E	LA
104373	105017	-	ncl48.11-L2-B	LA
104373	105150	-	ncl48-S2-B	LA
104373	105184	-	ncl48-S	LA
104373	105258	-	ncl48-B	LA
104375	105003	-	ncl48.11-C	LA
104375	105150	-	ncl48-S2-C	LA
104375	105260	-	ncl48-F	LA
104375	106543	-	ncl49-48	LA
104731	108170	+	ul48-49-50 c	LA
105440	105719	-	ncl49-L	LA
105440	105909	-	ul49.4-L3	LA
105440	105920	-	ul49.4-L4	LA
105440	105984	-	ul49.4-L6	LA
105440	106236	-	ul49.4-L8	LA
105440	106688	-	ul49-L2	LA
105441	105651	-	ncl49	LA
105441	105730	-	ul49.3	LA
105441	105776	-	ul49.4	LA
105441	105833	-	ul49.4-L	LA
105441	105882	-	ul49.4-L2	LA
105441	105957	-	ul49.4-L5	LA
105441	106064	-	ul49.4-L9	LA
105441	106776	-	ul49-L3	LA
105441	106803	-	ul49A.6-49-S	LA
105441	106823	-	ul49A.6-49	LA
105441	106876	-	ul49A.7-49-S	LA
105441	106909	-	ul49A.7-49	LA
105441	106538	-	ul49	A
105441	106543	-	ul49	A
105441	107128	-	ul49A-49	A
105488	108170	+	ul49-50 c	LA
105838	106543	-	ncl49-A	LA
105838	107127	-	ncl49.A-49-A	LA
106044	106543	-	ncl49-B	LA
106044	107127	-	ncl49.A-49-B	LA
106283	106543	-	ncl49-C	LA
106293	108170	+	ul50-L5	LA
106314	106543	-	ncl49-D	LA
106337	108170	+	ul50-L4	LA
106610	108170	+	ul50-L3	LA
106737	108170	+	ul50-L2	LA
106800	108170	+	ul50-L	LA
106829	108173	+	ul50	A
106830	108170	+	ul50	HA
106837	108168	-	ul50 AS	LA
106844	107127	-	ncl49A	LA
106844	107128	-	ncl49-AT	LA
106849	108170	+	ul50-S	A
106960	108170	+	ul50-S2	LA
106982	108170	+	ul50-S3	LA
107020	108170	+	ul50.7-L6	LA
107028	108170	+	ul50.7-L5	LA
107057	108173	+	ul50.7-L4	LA
107080	108170	+	ul50.7-L3	LA
107103	108170	+	ul50.7-L2	LA
107137	108173	+	ul50.7-L	LA
107154	108170	+	ul50.7	LA
107178	108173	+	ul50.5	LA
107193	108170	+	ul50.5-S	LA
107288	108170	+	ul50.4	LA
107303	108170	+	ul50.4-S	LA
107367	108170	+	ul50.3	LA
107377	108170	+	ul50.3-S	LA
107396	108170	+	ul50.3-S2	LA
107427	108173	+	ul50.3-S3	LA
107485	108170	+	ul50.3-S4	A
107566	108173	+	ul50.3-S5	LA
107615	108173	+	ul50.3-S6	LA
107676	108170	+	ul50.3-S7	LA
107760	108173	+	ncl53	LA
107843	108175	+	ncl53-2	LA
107937	108173	+	ncl53-3	LA
107950	108173	+	ncl53-4	LA
108259	108457	-	trl51	LA
108259	108477	-	trl51-L	LA
108259	108504	-	trl51-L2	LA
108259	108513	-	trl51-L3	LA
108259	108536	-	trl51-L4	LA
108259	108565	-	ul51.3	LA
108259	108595	-	ul51.4	LA
108259	108634	-	ul51.4-L	LA
108259	108652	-	ul51.5	LA
108259	108664	-	ul51.5-L	LA
108259	108672	-	ul51.6	LA
108259	108717	-	ul51.7-S	LA
108259	108741	-	ul51.7	LA
108259	108754	-	ul51.7-L	LA
108259	108804	-	ul51.8	LA
108259	108843	-	ul51.8-L	LA
108259	108859	-	ul51.8-L2	LA
108259	108867	-	ul51.8-L3	LA
108259	108925	-	ul51.8-L4	LA
108259	108931	-	ul51.8-L5	LA
108259	108963	-	ul51.9-L	LA
108259	109030	-	ul51-S7	LA
108259	109049	-	ul51-S6	LA
108259	109112	-	ul51-S4	LA
108259	109228	-	ul51-S2	LA
108259	109242	-	ul51-S	LA
108259	109383	-	ul51-L	LA
108259	109454	-	ul51-L2	LA
108259	109572	-	ul51-L3	LA
108259	109593	-	ul51-L4	LA
108259	109637	-	ul51-L5	LA
108259	109713	-	ul51-L6	LA
108259	109735	-	ul51-L7	LA
108259	109891	-	ul51-L8	LA
108259	110078	-	ul51-L9	LA
108259	110100	-	ul51-L10	LA
108259	110122	-	ul51-L11	LA
108259	110214	-	ul51-L12	LA
108259	110222	-	ul51-L13	LA
108259	110266	-	ul51-L14	LA
108259	110499	-	ul51-L15	LA
108259	111040	-	ul51-L16	LA
108259	111148	-	ul51-L17	LA
108259	111184	-	ul51-L18	LA
108259	111334	-	ul51-L19	LA
108259	111409	-	ul51-L20	LA
108259	111889	-	ul51-L21	LA
108259	111992	-	ul51-L22	LA
108259	112265	-	ul52-51 c	LA
108259	112338	-	ul52-51 c-L	LA
108259	112579	-	ul52-51 c-L2	LA
108259	112862	-	ul52-51 c-L3	LA
108259	112958	-	ul52-51 c-L4	LA
108259	113090	-	ul52-51 c-L5	LA
108259	108959	-	ul51.9	A
108259	109089	-	ul51-S5	A
108259	109163	-	ul51-S3	A
108259	112131	-	ul51-L23	A
108259	109305	-	ul51	HA
108985	113459	+	ul52-53	LA
108985	115299	+	ul52-53-54	LA
109222	113459	+	ul52.9-53	LA
110309	113459	+	ul52.7-53	LA
110309	115299	+	ul52.7-53-54	LA
110562	113459	+	ul52.6-53	LA
110816	112131	+	AST-4	LA
111055	113459	+	ul52.5-53	LA
111061	112131	-	ncl51-L23-A	LA
111485	112131	-	ncl51-L23-B	LA
111547	113459	+	ul52.4-53	LA
111547	116117	+	ul52.4-53-55	LA
111570	113459	+	ul52.4-53-S	LA
111759	115299	+	ul53-54	LA
111759	116117	+	ul53-54-55	LA
111759	112880	+	ncl53-54	LA
111759	113459	+	ul53	A
111759	113459	+	ul53	A
111943	113459	+	ul53-S	LA
111943	115299	+	ul53-54-S	LA
111943	116117	+	ul53-54-55-S	LA
112045	113459	+	ul53-S2	LA
112045	116117	+	ul53-54-S2	LA
112152	113459	+	ul53.9	LA
112152	115299	+	ul53.9-54	LA
112508	116117	+	ul53.5-54-55	LA
112508	112880	+	ncl53.5	LA
112508	113459	+	ul53.5	A
112508	115299	+	ul53.5-54	A
112695	113459	+	ul53.4	LA
112779	113459	+	ul53.4-S	LA
112979	113459	+	ncl53-S1	LA
112996	113459	+	ncl53-S2	LA
113016	115299	+	ul54-L4	LA
113016	116117	+	ul54-55-L3	LA
113048	113459	+	ncl53-S3	LA
113048	115299	+	ul54-L3	LA
113067	113459	+	ncl53-S4	LA
113181	113461	+	ncl53-S5	LA
113280	115299	+	ul54-L2	LA
113280	116117	+	ul54-55-L2	LA
113305	115299	+	ul54-L	LA
113305	116117	+	ul54-55-L	LA
113598	113892	+	ncl54	LA
113598	115299	+	ul54	A
113598	116117	+	ul54-55	A
114126	115299	+	ul54.9-L	LA
114126	116117	+	ul54.9-55-L6	LA
114268	115299	+	ul54.9	LA
114314	115299	+	ul54.9-S	LA
114384	116117	+	ul54.9-55-L3	LA
114415	115299	+	ul54.7	LA
114415	116117	+	ul54.7-55-L2	LA
114574	115299	+	ul54.5	LA
114624	115299	+	ul54.5-S	LA
114659	115299	+	ul54.5-S2	LA
114668	115299	+	ul54.5-S3	LA
114669	116117	+	ul54.5-55	LA
114725	115299	+	ul54.5-S4	LA
114729	116117	+	ul54.5-55-S4	LA
114805	115299	+	ul54.3-S5	LA
114807	115299	+	ul54.3-S6	LA
114807	116117	+	ul54.3-55	LA
114874	115299	+	ul54.1-L2	A
114925	115299	+	ul54.1-L	LA
115024	115299	+	ul54.1	A
115026	116088	+	ul54.1-55-AT	LA
115027	116117	+	ul54.1-55	A
115185	116117	+	ul55-L3	LA
115307	116117	+	ul55-L2	LA
115327	116117	+	ul55-L	LA
115444	116156	+	ul55-AT	LA
115444	116117	+	ul55	A
115530	116117	+	ul55.9	LA
115581	116117	+	ul55.9-S	LA
115615	116117	+	ul55.8-L5	LA
115615	116117	+	ul55.8-L4	LA
115628	116117	+	ul55.8-L3	LA
115638	116117	+	ul55.8-L2	LA
115673	116117	+	ul55.8-L	LA
115732	116117	+	ul55.8	LA
115732	116067	+	ncl55.8	LA
115792	116117	+	ul55.8-S	LA
115825	116117	+	ul55.8-S2	LA
115862	116117	+	ul55.8-S3	LA
115923	116117	+	ul55.8-S4	LA
116182	116384	-	trl56	LA
116182	116404	-	trl56-L	LA
116182	116533	-	ul56.9-S3	LA
116182	116702	-	ul56.9-S	LA
116182	116811	-	ul56.9	LA
116182	116824	-	ul56.9-L	LA
116182	116951	-	ul56-S	LA
116182	117155	-	ul56-L	LA
116182	117083	-	ul56	HA
116184	116610	-	ul56.9-S2	LA
116594	117083	-	ncl56	LA
117638	118728	+	1.1 kb LAT	LA
117947	118728	+	0.7 kb LAT	LA
118033	118728	+	0.7 kb LAT - S2	LA
120671	120853	-	trRL2	A
123148	123728	-	nc RL2 intron 2	LA
123148	124254	-	ncRL2	LA
123482	124254	-	ncRL2-B	LA
127173	127349	-	tr RS1	LA
127173	127515	-	tr RS1-L	LA
132024	133957	+	us1-L	LA
132127	132433	+	ncs1	LA
132127	132740	+	ncs1-A	LA
132127	132740	+	ncs1-B	LA
132127	132740	+	ncs1-C	LA
132127	133004	+	ncs1-D	LA
132127	133004	+	ncs1-E	LA
132127	133004	+	ncs1-F	LA
132127	133004	+	ncs1-G	LA
132127	133146	+	ncs1-H	LA
132127	133146	+	ncs1-I	LA
132127	133146	+	ncs1-J	LA
132127	133146	+	ncs1-K	LA
132127	133209	+	ncs1-L	LA
132127	133209	+	ncs1-M	LA
132127	133209	+	ncs1-N	LA
132127	133315	+	ncs1-O	LA
132127	133315	+	ncs1-P	LA
132127	133315	+	ncs1-Q	LA
132127	133315	+	ncs1-R	LA
132127	133315	+	ncs1-S	LA
132127	133632	+	ncs1-T	LA
132127	133632	+	ncs1-U	LA
132127	133788	+	ncs1-V	LA
132127	133788	+	ncs1-W	LA
132127	133925	+	ncs1-X	LA
132127	133925	+	ncs1-Y	LA
132127	133925	+	ncs1-Z	LA
132127	133957	+	us1	HA
132128	132264	+	NCS1-AA	LA
132128	132652	+	NCS1-AB	LA
132128	132652	+	NCS1-AC	LA
132128	132652	+	NCS1-AD	LA
132128	132652	+	NCS1-AE	LA
132128	132937	+	NCS1-AF	LA
132128	132937	+	NCS1-AG	LA
132128	132937	+	NCS1-AH	LA
132128	132937	+	NCS1-AI	LA
132128	132937	+	NCS1-AJ	LA
132128	133146	+	NCS1-AK	LA
132128	133146	+	NCS1-AL	LA
132128	133301	+	NCS1-AM	LA
132128	133301	+	NCS1-AN	LA
132128	133301	+	NCS1-AO	LA
132128	133301	+	NCS1-AP	LA
132128	133301	+	NCS1-AQ	LA
132128	133315	+	NCS1-AR	LA
132128	133315	+	NCS1-AS	LA
132128	133315	+	NCS1-AT	LA
132128	133315	+	NCS1-AU	LA
132128	133315	+	NCS1-AV	LA
132128	133315	+	NCS1-AW	LA
132128	133925	+	NCS1-AX	LA
132128	133925	+	NCS1-AY	LA
132192	133957	+	us1-S	LA
132313	133957	+	us1-S2	LA
132559	133957	+	us1-S3	LA
132665	133957	+	us1.1	LA
132718	133957	+	us1.1-S	LA
132769	133957	+	us1.1-S2	LA
132836	133957	+	us1.1-S3	LA
132882	133957	+	us1.1-S4	LA
132931	133957	+	us1.2	LA
133017	133957	+	us1.2-S	LA
133084	133957	+	us1.3	LA
133260	133957	+	us1.4	LA
133317	133957	+	us1.4-S	LA
133418	133957	+	us1.5	LA
133480	133957	+	us1.5-S	LA
133508	133957	+	us1.5-S2	LA
133523	133957	+	us1.5-S3	LA
133538	133957	+	us1.5-S4	LA
133621	133957	+	us1.5-S5	LA
133667	133957	+	us1.5-S6	LA
133725	133957	+	us1.5-S7	LA
133740	133957	+	us1.5-S8	LA
133774	133957	+	us1.5-S9	LA
134019	134705	-	us2.2-L3	LA
134019	135663	-	us2-L	LA
134019	135766	-	us2-L2	LA
134019	135785	-	us2-L3	LA
134019	135864	-	us2-L4	LA
134019	135931	-	us2-L6	LA
134019	135977	-	us2-L8	LA
134019	135991	-	us2-L9	LA
134019	136604	-	us3-2 c	LA
134021	134241	-	us2.1	LA
134021	134316	-	us2.2	LA
134021	134441	-	us2.2-L	LA
134021	134478	-	us2.2-L2	LA
134021	134840	-	us2.3	LA
134021	134880	-	us2.3-L	LA
134021	135002	-	us2-S6	LA
134021	135072	-	us2-S5	LA
134021	135138	-	us2-S4	LA
134021	135179	-	us2-S3	LA
134021	135179	-	us2-S2	LA
134021	135227	-	us2-S	LA
134021	135919	-	us2-L5	LA
134021	135940	-	us2-L7	LA
134021	136113	-	us2-L10	LA
134021	136128	-	us2-L11	LA
134021	137569	-	us4-3-2 c	LA
134021	138139	-	us5-4-3-2 c-S	LA
134021	138363	-	us5-4-3-2 c	LA
134021	139035	-	us6-5-4-3-2 c	LA
134021	135306	-	us2	HA
134317	137532	+	us3-4-L4	LA
134562	136420	+	ncs3-L4	LA
134959	137532	+	us3-4-L3	LA
135057	137532	+	us3-4-L	LA
135192	136121	+	ncs3-A	LA
135192	136136	+	ncs3-B	LA
135192	136303	+	ncs3-C	LA
135192	137186	+	ncs3-4	LA
135192	137532	+	us3-4	A
135192	141033	+	us3-4-5-6-7	LA
135321	137532	+	us3.9-4-L	LA
135356	137532	+	us3.9-4	LA
135356	136121	+	ncs3.9-4-A	LA
135356	136136	+	ncs3.9-4-B	LA
135356	136168	+	ncs3.9-4-C	LA
136010	136420	+	ncs3.8	LA
136031	137532	+	us4-L4	LA
136172	137532	+	us4-L3	LA
136184	137532	+	us4-L2	LA
136184	136958	+	ncs4-L2	LA
136411	137532	+	us4-L	LA
136732	141035	+	us4-5-6-7	LA
136732	136886	+	ncs4-A	LA
136732	136958	+	ncs4-B	LA
136732	137149	+	ncs4-C	LA
136732	137185	+	ncs4-E	LA
136732	139014	+	ncs4-5-6-7	LA
136732	137532	+	us4	HA
136734	136957	+	ncs4-F	LA
136734	137132	+	ncs4-G	LA
136734	137150	+	ncs4-H	LA
136734	137186	+	ncs4-J	LA
136734	137225	+	ncs4-K	LA
136734	137242	+	ncs4-L	LA
136807	137532	+	us4.8	LA
136868	137532	+	us4.8-S	LA
136998	137532	+	us4.7	LA
137025	137532	+	us4.7-S	LA
137197	137532	+	us4.7-S2	LA
137625	141035	+	us5-6-7	LA
137625	137830	+	ncs5-A	LA
137625	139014	+	ncs5-B	LA
137911	141033	+	us6-7-L3	LA
138112	141035	+	us6-7-L2	LA
138112	139014	+	ncs6-7-L	LA
138112	141033	+	us6-7	A
138224	141035	+	us6-7-L	LA
138338	143690	+	us6-7-8-9	LA
138338	138688	+	ncs6	LA
138338	138769	+	ncs6-7-A	LA
138338	138781	+	ncs6-7-B	LA
138338	138923	+	ncs6-7-C	LA
138338	138962	+	ncs6-7-D	LA
138338	139070	+	ncs6-7-F	LA
138338	139088	+	ncs6-7-G	LA
138338	139173	+	ncs6-7-H	LA
138338	139276	+	ncs6-7-I	LA
138338	139338	+	ncs6-7-J	LA
138338	139540	+	ncs6-7-K	LA
138338	140136	+	ncs6-7-M	LA
138338	140423	+	ncs6-7-N	LA
138338	140445	+	ncs6-7-O	LA
138338	140462	+	ncs6-7-P	LA
138338	140548	+	ncs6-7-Q	LA
138338	140723	+	ncs6-7-R	LA
138338	140734	+	ncs6-7-S	LA
138338	140808	+	ncs6-7-T	LA
138338	140945	+	ncs6-7-U	LA
138338	138644	+	ncs6-7-V	LA
138338	138955	+	ncs6-7-W	LA
138338	139311	+	ncs6-7-X	LA
138338	139532	+	ncs6-7-Y	LA
138338	140413	+	ncs6-7-Z	LA
138338	140434	+	ncs6-7-AA	LA
138338	140472	+	ncs6-7-AB	LA
138338	140491	+	ncs6-7-AC	LA
138338	140518	+	ncs6-7-AD	LA
138338	140547	+	ncs6-7-AE	LA
138338	140625	+	ncs6-7-AF	LA
138338	140723	+	ncs6-7-AJ	LA
138338	141033	+	ncs6-7-AK	LA
138338	139014	+	ncs6-7-E	A
138338	141035	+	us6-7	HA
138421	141035	+	us6.9-7-L	LA
138424	140400	-	us5-6-7 AS	LA
138428	139014	+	ncs6-7.9-A	LA
138428	140723	+	ncs6-7.9-B	LA
138428	140547	+	ncs6-7.9-C	LA
138472	141035	+	us6.9-7	LA
138482	139014	+	ncs6.8-7	LA
138530	141033	+	us6.7-7-L2	LA
138589	141033	+	us6.7-7-L	LA
138589	139014	+	ncs6.7-7-L	LA
138614	141035	+	us6.7-7	LA
138679	141033	+	us6.7-7-S	LA
138690	141035	+	us6.7-7-S2	LA
138740	139014	+	ncs6.6	LA
138740	139276	+	ncs6.5	LA
138940	141033	+	us6.5-7	LA
138962	141035	+	us6.4	LA
139026	141033	+	us6.3-7	LA
139051	141033	+	us6.3-7-S	LA
139123	141033	+	us6.3-7-S2	LA
139123	140423	+	ncs6.3	LA
139126	140573	+	ncs7-L10	LA
139190	141035	+	us7-L9	LA
139190	140810	+	ncs7-L9	LA
139220	141033	+	us7-L8	LA
139277	141035	+	us7-L7	LA
139342	141033	+	us7-L6	LA
139405	141035	+	us7-L5	LA
139438	141033	+	us7-L4	LA
139463	141033	+	us7-L3	LA
139550	141033	+	us7-L2	LA
139625	141033	+	us7-L	LA
139630	140413	+	ncs7-L-A	LA
139630	140434	+	ncs7-L-B	LA
139630	140472	+	ncs7-L-C	LA
139630	140518	+	ncs7-L-D	LA
139630	140547	+	ncs7-L-E	LA
139630	140573	+	ncs7-L-F	LA
139630	140625	+	ncs7-L-G	LA
139630	140723	+	ncs7-L-H	LA
139630	140810	+	ncs7-L-I	LA
139630	140935	+	ncs7-L-J	LA
139698	143690	+	us7-8-9	LA
139698	140148	+	ncs7- A	LA
139698	140392	+	ncs7- B	LA
139698	140423	+	ncs7- C	LA
139698	140434	+	ncs7- D	LA
139698	140445	+	ncs7- E	LA
139698	140462	+	ncs7- F	LA
139698	140491	+	ncs7- G	LA
139698	140518	+	ncs7- H	LA
139698	140548	+	ncs7- I	LA
139698	140573	+	ncs7- J	LA
139698	140624	+	ncs7- K	LA
139698	140723	+	ncs7- L	LA
139698	140734	+	ncs7- M	LA
139698	140808	+	ncs7- N	LA
139698	140945	+	ncs7- O	LA
139698	140996	+	ncs7- P	LA
139698	140360	+	ncs7- Q	LA
139698	140372	+	ncs7- R	LA
139698	140413	+	ncs7- S	LA
139698	140491	+	ncs7- T	LA
139698	140518	+	ncs7- U	LA
139698	140547	+	ncs7- V	LA
139698	140625	+	ncs7- W	LA
139698	140704	+	ncs7- X	LA
139698	140723	+	ncs7- Y	LA
139698	140810	+	ncs7- Z	LA
139698	142793	+	ncs7-8-9	LA
139698	141033	+	us7	HA
139805	141033	+	us7.9-L4	LA
139805	140434	+	ncs7.9-L3	LA
139820	141033	+	us7.9-L3	LA
139820	140491	+	ncs7.9-L3-A	LA
139820	140723	+	ncs7.9-L3-B	LA
139869	141033	+	us7.9-L2	LA
139899	141033	+	us7.9-L	LA
139907	141033	+	us7.9	LA
139907	140423	+	ncs7.9-A	LA
139907	140445	+	ncs7.9-B	LA
139907	140491	+	ncs7.9-C	LA
139907	140723	+	ncs7.9-D	LA
139907	140808	+	ncs7.9-E	LA
139907	140518	+	ncs7.9-F	LA
139907	140704	+	ncs7.9-G	LA
139907	140723	+	ncs7.9-H	LA
139907	140810	+	ncs7.9-J	LA
139947	141033	+	us7.9-S	LA
139964	141033	+	us7.9-S2	LA
139964	140808	+	ncs 7.9-S-A	LA
139964	140945	+	ncs 7.9-SB	LA
139998	141033	+	us7.9-S3	LA
140027	141033	+	us7.7-L5	LA
140063	141035	+	us7.7-L4	LA
140182	140392	+	ncs7.7-L4-A	LA
140182	140445	+	ncs7.7-L4-B	LA
140182	140462	+	ncs7.7-L4-C	LA
140182	140548	+	ncs7.7-L4-D	LA
140191	141035	+	us7.7-L3	LA
140191	140434	+	ncs7.7-L3-A	LA
140191	140472	+	ncs7.7-L3-B	LA
140191	140810	+	ncs7.7-L3-C	LA
140247	141035	+	us7.7-L2	LA
140259	141033	+	us7.7-L	LA
140270	141033	+	us7.7	LA
140276	141035	+	us7.6	LA
140276	143690	+	us7.6-8-9	LA
140276	140445	+	ncs7.6-A	LA
140276	140462	+	ncs7.6-B	LA
140276	140518	+	ncs7.6-C	LA
140276	140548	+	ncs7.6-D	LA
[truncated: 177 more rows]

## Sheet: B
Genomic location		Strand	Name	Exons	Intron abundance
2117	5700	+	RL2 sp1	((2117, 2317), (3083, 3749), (3889, 5700))	A
2117	5700	+	RL2 sp2	((2117, 2317), (3083, 5700))	LA
2117	5700	+	RL2 sp3	((2117, 2317), (3083, 3749), (3886, 5700))	LA
11738	14189	-	ul5.7-4-S-sp	((11738, 13448), (13932, 14189))	A
11738	14253	-	ul5.7-4-sp	((11738, 13448), (13932, 14253))	LA
11738	15581	-	ul5-4-sp	((11738, 13448), (13932, 15581))	LA
28528	34840	+	ul15-L2-sp	((28528, 30048), (33635, 34840))	HA
28801	34840	+	ul15-sp	((28801, 30048), (33635, 34840))	HA
28871	34840	+	ul15-S-sp	((28871, 30048), (33635, 34840))	HA
29409	34840	+	ul15.9-S2	((29409, 30048), (33635, 34840))	HA
33153	34840	+	ul15.8-S6-sp	((33153, 33485), (33635, 34840))	A
43818	46554	-	ul22-S-sp	((43818, 45934), (46132, 46554))	LA
43818	46581	-	ul22-sp	((43818, 45934), (46132, 46581))	LA
69065	70959	+	ul33-34-35-sp	((69065, 69669), (69924, 70959))	HA
69332	70959	+	ul34-35-L2-sp	((69332, 69592), (69924, 70959))	A
69332	70959	+	ul34-35-L2-sp2	((69332, 69669), (69924, 70959))	HA
69442	70959	+	ul34-35-sp1	((69442, 69592), (69924, 70959))	LA
69442	70959	+	ul34-35-sp2	((69442, 69669), (69924, 70959))	HA
79792	80725	+	AST-2-sp	((79792, 79883), (80088, 80725))	LA
80692	84147	-	ul-37-S-sp	((80692, 81033), (83365, 84147))	A
80692	84215	-	ul37-sp	((80692, 81033), (83365, 84215))	A
91013	94655	+	ul41-42 c -L-sp1	((91013, 91122), (91414, 91552), (92536, 94655))	A
91013	94655	+	ul41-42 c -L-sp2	((91013, 91122), (91414, 94655))	A
91013	94655	+	ul41-42 c -L-sp3	((91013, 91552), (92536, 94655))	A
91078	94655	+	ul41-42 c-sp1	((91078, 91552), (92536, 94655))	A
91078	94655	+	ul41-42 c-sp2	((91078, 91122), (91414, 91552), (92536, 94655))	A
91078	94655	+	ul41-42 c-sp3	((91078, 91122), (91414, 94655))	A
91298	94655	98694	ul42-L10-sp	((91298, 91552), (92536, 94655))	A
91523	94655	+	ul42-L9-sp	((91523, 91552), (92536, 94655))	A
96174	98694	+	ul44-45-sp	((96174, 97723), (97950, 98694))	HA
96365	98694	+	ul44.9-45-L-sp	((96365, 97723), (97950, 98694))	HA
96380	98694	+	ul44.9-45-L2-sp	((96380, 97723), (97950, 98694))	HA
96457	98694	+	ul44.9-45-L-sp	((96457, 97723), (97950, 98694))	HA
96623	98694	+	ul44.7-45-sp	((96623, 97723), (97950, 98694))	HA
96799	98694	+	ul44.6-45-sp	((96799, 97723), (97950, 98694))	HA
96869	98694	+	ul44.6-45-S-sp	((96869, 97723), (97950, 98694))	HA
97042	98694	+	ul44.4-45-sp	((97042, 97723), (97950, 98694))	HA
97144	98694	+	ul44.2-45-sp	((97144, 97723), (97950, 98694))	HA
97338	98694	+	ul44.2-45-S4-sp	((97338, 97723), (97950, 98694))	HA
97403	98694	+	ul44.1-45-sp	((97403, 97723), (97950, 98694))	HA
97448	98694	+	ul45-L10-sp	((97448, 97723), (97950, 98694))	HA
97513	98694	+	ul45-L9-sp	((97513, 97723), (97950, 98694))	HA
97658	98694	+	ul45-L6-sp	((97658, 97723), (97950, 98694))	HA
103518	106538	-	ul49-48-sp	((103518, 106016), (106268, 106538))	LA
103518	107128	-	ul49A-49-48-sp	((103518, 106016), (106268, 107128))	LA
105442	106538	-	ul49-sp	((105442, 106016), (106268, 106538))	LA
105442	107128	-	ul49A-49-sp	((105442, 106016), (106268, 107128))	LA
120671	124254	-	RL2-sp1	((120671, 122485), (122622, 123288), (124054, 124254))	A
120671	124254	-	RL2-sp2	((120671, 123288), (124054, 124254))	A
120671	124254	-	RL2-sp3	((120671, 122482), (122622, 123288), (124054, 124254))	A
132127	133957	+	us1-sp1	((132127, 132385), (132507, 133957))	HA
132127	133957	+	us1-sp2	((132127, 132372), (132507, 133957))	HA
132127	133957	+	us1-sp3	((132127, 132385), (132510, 133957))	HA
132127	133957	+	us1-sp4	((132127, 132372), (132544, 133957))	LA
132127	133957	+	us1-sp5	((132127, 132385), (132541, 133957))	LA
132127	133957	+	us1-sp6	((132127, 132372), (132510, 133957))	HA
132127	133957	+	us1-sp7	((132127, 132372), (132488, 133957))	HA
132127	133957	+	us1-sp8	((132127, 132372), (132541, 133957))	HA
132313	133957	+	us1-S2-sp1	((132313, 132372), (132510, 133957))	HA
132313	133957	+	us1-S2-sp2	((132313, 132372), (132541, 133957))	HA
132313	133957	+	us1-S2-sp3	((132313, 132372), (132507, 133957))	HA
132313	133957	+	us1-S2-sp4	((132313, 132385), (132510, 133957))	LA
135192	137532	+	us3-4-sp	((135192, 135231), (135435, 137532))	LA
144125	145989	-	us12-11-10-S2-sp1	((144125, 145648), (145821, 145989))	LA
144125	145989	-	us12-11-10-S2-sp2	((144125, 145648), (145861, 145989))	HA
144125	146039	-	us12-11-10-S-sp1	((144125, 145648), (145861, 146039))	HA
144125	146039	-	us12-11-10-S-sp2	((144125, 145648), (145821, 146039))	LA
144125	146039	-	us12-11-10-S-sp3	((144125, 145682), (145861, 146039))	HA
144125	146039	-	us12-11-10-S-sp4	((144125, 145645), (145861, 146039))	A
144125	146106	-	us12-11-10-sp1	((144125, 145648), (145848, 146106))	A
144125	146106	-	us12-11-10-sp2	((144125, 145645), (145821, 146106))	HA
144125	146106	-	us12-11-10-sp3	((144125, 145645), (145861, 146106))	A
144125	146106	-	us12-11-10-sp4	((144125, 145682), (145848, 146106))	A
144125	146106	-	us12-11-10-sp5	((144125, 145648), (145861, 146106))	HA
144125	146106	-	us12-11-10-sp6	((144125, 145682), (145861, 146106))	HA
144125	146106	-	us12-11-10-sp7	((144125, 145648), (145821, 146106))	LA
144125	146106	-	us12-11-10-sp8	((144125, 145679), (145848, 146106))	A
145471	146106	-	us12-sp1	((145471, 145648), (145861, 146106))	HA
145471	146106	-	us12-sp2	((145471, 145682), (145861, 146106))	HA
145471	146106	-	us12-sp3	((145471, 145648), (145821, 146106))	HA
145471	146106	-	us12-sp4	((145471, 145682), (145848, 146106))	A
