# Supplementary material for: Multiple Long-Read Sequencing Survey of Herpes Simplex Virus Dynamic Transcriptome
Source: Front Genet. 2019 Sep 24;10:834. doi: 10.3389/fgene.2019.00834 (PMC6769088; doi:10.3389/fgene.2019.00834)
Supplement: Supplementary Table 5 — NcRNA_codepot table. The table enlists the transcript start and end positions, the ORF composition, excluding introns for spliced ORFs, the orientation of the ORFs, the size of the ORF and the amino acid sequence of the ORF. Homology of these ORFs was analyzed by aligning them to Non-redundant protein database using the BLASTp suite. Hits with the highest E-score were included in the table. [file Table_5.xlsx]

## Sheet: Munka1
Name	Start	End	Orientation	ORF_size (nt)	ORF_orientation	ORF_start	ORF_end	ORF_comp	ORF_seq (aa)	Homology_ID	E_value	Max_identity	Homology_name
IGEN-2 (earlier name: ULTN)	6154	6608	?	84	-	6507	6590	(6507,6590)	MLGSYCLGGGSAGEGGCGRKCTARVYPP	AWW08560.1	0.062	1	hypothetical protein [Human alphaherpesvirus 1]
IGEN-2 (earlier name: ULTN)	6154	6608	?	81	-	6451	6531	(6451,6531)	MHGACVPPLKLFLKRGYGGVAGAGGPG	AWW12969.1	1e-18	1	hypothetical protein [Human alphaherpesvirus 1]
IGEN-2 (earlier name: ULTN)	6154	6608	?	192	-	6215	6406	(6215,6406)	MEYRPTWPRGCACLCTPTPRPPAVSKKHRPPSFIPPSMPGCGLVTNTPIPSSPVILWLHRILVF	AWW10894.1	4e-23	1	hypothetical protein [Human alphaherpesvirus 1]
LAT 0.7 kb - S	7643	8393	-	288	-	7753	8040	(7753,8040)	MEGREVEVLIPILHPPAFHPPAPRESTRRPATETEHGGRRSRRSRRRHRRAGARTHKRQRQKGPESLFMWPRASRRPATPPPRPCGYPAPRPAPVH	QBH86414.1	7e-58	1	hypothetical protein [Human alphaherpesvirus 1]
LAT 0.7 kb	7643	8423	-	288	-	7753	8040	(7753,8040)	MEGREVEVLIPILHPPAFHPPAPRESTRRPATETEHGGRRSRRSRRRHRRAGARTHKRQRQKGPESLFMWPRASRRPATPPPRPCGYPAPRPAPVH	QBH86414.1	7e-58	1	hypothetical protein [Human alphaherpesvirus 1]
LAT 0.7 kb - S2	7643	8338	-	288	-	7753	8040	(7753,8040)	MEGREVEVLIPILHPPAFHPPAPRESTRRPATETEHGGRRSRRSRRRHRRAGARTHKRQRQKGPESLFMWPRASRRPATPPPRPCGYPAPRPAPVH	QBH86414.1	7e-58	1	hypothetical protein [Human alphaherpesvirus 1]
LAT 1.1 kb	7643	8733	-	288	-	7753	8040	(7753,8040)	MEGREVEVLIPILHPPAFHPPAPRESTRRPATETEHGGRRSRRSRRRHRRAGARTHKRQRQKGPESLFMWPRASRRPATPPPRPCGYPAPRPAPVH	QBH86414.1	7e-58	1	hypothetical protein [Human alphaherpesvirus 1]
rtUL18-15	34818	35068	?	144	+	34837	34980	(34837,34980)	MLRTTTVSSVKGGGGRGCWREAWEHGGFSHDRHQYHPPVNTETPTQIP	SHK95538.1	1.7	0.44	hypothetical protein SAMN02745216_04370 [Desulfatibacillum alkenivorans
rtUL18-15	34818	35068	?	135	-	34868	35002	(34868,35002)	MPVCRMFMGFGLGFLCSQGGGTGAGRERIPRVPTLPANTPFPPPP
AST-1	57711	59429	+	81	+	59329	59409	(59329,59409)	MSSDRSTAESGLPCSTSPARSRCWGPG	TMG24430.1	2.7	0.55	ring-opening amidohydrolase [Chloroflexi bacterium]
rtUL36-35	71000	71520	?	147	+	71294	71440	(71294,71440)	MVRWLWGSVVPQGVGRAPRPRNPRGTTRWRRSLRRQRHTGSEAATRAGG	RTG85687.1	3.7	0.31	uncharacterized protein DC041_0012131 [Schistosoma bovis]
rtUL36-35	71000	71520	?	99	-	71309	71407	(71309,71407)	MSLTTKTPTPPRCSSRIPRPRRSTHSLGNHTPP
rtUL36-35	71000	71520	?	108	+	71308	71415	(71308,71415)	MGECGSPGSGSSASASESERNNEVASESSSSETYRV
AST-2-L4 *	78315	80725	+	759	+	78520	79278	(78520,79278)	MTSLATRISFASARRPIREFSSSTCWTRGRWAATSARLRRVEARKSPTAVFQGSMFRVNSSRAAAGPATPAWVCVRAPFSMRKARTRSKKKITQSSSSPGEAGYGDRKALMVSREHAATSRARAAEHAVNLTAVAATFGWASNSWARSAPGGSGERRVFSASRACEDAGTVGPSSSPASATGGPAGSGGAEARTGSGTEAGTAAPTGVLPLGVDFFLVLAGGAERFVFSPEVRSSTLEGGVQVGRRRLGRPAE	QBH86480.1	2e-171	0.99	hypothetical protein [Human alphaherpesvirus 1]
AST-2-L4 *	78315	80725	+	231	+	78609	78839	(78609,78839)	MGGHVGQAQARGGQKVPHGRFPGQHVQGKLQQGGGRAGHPGLGVRPGPVLDEKGEDAFKEKNNTELQQPRRGRIRRP
AST-2-L4 *	78315	80725	+	414	+	79330	79743	(79330,79743)	MSSSSSSAASAAGVLGAEGGGGGIAEGGSAEGGSAEGGSVGGVPFRATAHTSSGARFGRLASGFADGPAVPRDVSEALSSRRARVGGGDWAAVGGCGPGPPTPSRGPTPTQGSPRPAISPRRGCVMATRRSLNASSCR	AWW12572.1	5e-83	0.99	hypothetical protein [Human alphaherpesvirus 1]
AST-2-L4 *	78315	80725	+	156	+	79547	79702	(79547,79702)	MSRRPCRRDGPGSVAATGRLWAGVAPGPLPPPGGPRRRRAPPGPRSRPAGGA
AST-2-L4 *	78315	80725	+	231	+	79767	79997	(79767,79997)	MQSRGRQVRRSRGFRARRHEKHHGSRPPYVRAIAGVIRQVWIHVPRPHFGDERGGALRKAVRVKKVCGVAVPEQPHP	MAJ10466.1	1.6	0.3	acyl-CoA thioesterase [Ponticaulis sp.]
AST-2-L4 *	78315	80725	+	39	+	79834	79872	(79834,79872)	MAPAHRTSGRSRV	WP_011315442.1	0.89	0.83	TonB-dependent receptor [Nitrobacter winogradskyi]
AST-2-L4 *	78315	80725	+	33	+	79886	79918	(79886,79918)	MDTCPPPALWR	WP_137867655.1	7.0	1	NAD-dependent epimerase/dehydratase family protein [unclassified Sphingomonadaceae (miscellaneous)]
AST-2-L4 *	78315	80725	+	681	+	79894	80574	(79894,80574)	MSPARTLAMNAGVPSGRPCGSKRYAVSPSLNSPIPRGPMVRSVYDRGRRAHGPAKNVCAGHCVSSRPAAGSPKKPTSPYTREKTQRSPPRAPGYSRKLGSSTIEHMRGGPGPAVARVHSPPSTKHPSMASADRTSRGPTSNMRLRKDSDERMHDTDPPGSRSGANWFRAPVTTMSRSPPRSIVECGGVPAIICALLARDPACLWTGPPGLVLFPPPMPPYHGPGSPD	AWO71046.1	5e-158	1	hypothetical protein [Human alphaherpesvirus 1]
AST-2-L4 *	78315	80725	+	165	+	80555	80719	(80555,80719)	MAPVPLIRLRVAVIASQKPSCVCLSWSSTPPPARPHTITPRTTHGGGRNIIKLYW	AWW08505.1	6e-09	0.71	hypothetical protein [Human alphaherpesvirus 1]
AST-2-L3	78531	80725	+	231	+	78609	78839	(78609,78839)	MGGHVGQAQARGGQKVPHGRFPGQHVQGKLQQGGGRAGHPGLGVRPGPVLDEKGEDAFKEKNNTELQQPRRGRIRRP
AST-2-L3	78531	80725	+	414	+	79330	79743	(79330,79743)	MSSSSSSAASAAGVLGAEGGGGGIAEGGSAEGGSAEGGSVGGVPFRATAHTSSGARFGRLASGFADGPAVPRDVSEALSSRRARVGGGDWAAVGGCGPGPPTPSRGPTPTQGSPRPAISPRRGCVMATRRSLNASSCR	AWW12572.1	5e-83	0.99	hypothetical protein [Human alphaherpesvirus 1]
AST-2-L3	78531	80725	+	156	+	79547	79702	(79547,79702)	MSRRPCRRDGPGSVAATGRLWAGVAPGPLPPPGGPRRRRAPPGPRSRPAGGA
AST-2-L3	78531	80725	+	231	+	79767	79997	(79767,79997)	MQSRGRQVRRSRGFRARRHEKHHGSRPPYVRAIAGVIRQVWIHVPRPHFGDERGGALRKAVRVKKVCGVAVPEQPHP	MAJ10466.1	1.6	0.3	acyl-CoA thioesterase [Ponticaulis sp.]
AST-2-L3	78531	80725	+	39	+	79834	79872	(79834,79872)	MAPAHRTSGRSRV	WP_011315442.1	0.89	0.83	TonB-dependent receptor [Nitrobacter winogradskyi]
AST-2-L3	78531	80725	+	33	+	79886	79918	(79886,79918)	MDTCPPPALWR	WP_137867655.1	7.0	1	NAD-dependent epimerase/dehydratase family protein [unclassified Sphingomonadaceae (miscellaneous)]
AST-2-L3	78531	80725	+	681	+	79894	80574	(79894,80574)	MSPARTLAMNAGVPSGRPCGSKRYAVSPSLNSPIPRGPMVRSVYDRGRRAHGPAKNVCAGHCVSSRPAAGSPKKPTSPYTREKTQRSPPRAPGYSRKLGSSTIEHMRGGPGPAVARVHSPPSTKHPSMASADRTSRGPTSNMRLRKDSDERMHDTDPPGSRSGANWFRAPVTTMSRSPPRSIVECGGVPAIICALLARDPACLWTGPPGLVLFPPPMPPYHGPGSPD	AWO71046.1	5e-158	1	hypothetical protein [Human alphaherpesvirus 1]
AST-2-L3	78531	80725	+	165	+	80555	80719	(80555,80719)	MAPVPLIRLRVAVIASQKPSCVCLSWSSTPPPARPHTITPRTTHGGGRNIIKLYW	AWW08505.1	6e-09	0.71	hypothetical protein [Human alphaherpesvirus 1]
AST-2 sp	79792	80725	+	165	+	80555	80719	(80555,80719)	MAPVPLIRLRVAVIASQKPSCVCLSWSSTPPPARPHTITPRTTHGGGRNIIKLYW	AWW08505.1	6e-09	0.71	hypothetical protein [Human alphaherpesvirus 1]
AST-2 sp2	79792	80725	+	555	+	79895	80719	((79895,79961),(80088,80719))	MSPARTLAMNAGVPSGRPCGSKSRPAAGSPKKPTSPYTREKTQRSPPRAPGYSRKLGSSTIEHMRGGPGPAVARVHSPPSTKHPSMASADRTSRGPTSNMRLRKDSDERMHDTDPPGSRSGANWFRAPVTTMSRSPPRSIVECGGVPAIICALLARDPACLWTGPPGLVLFPPPMPPYHGPGSPD	AWO71046.1	6e-118	0.82	hypothetical protein [Human alphaherpesvirus 1]
AST-2 sp	79792	80725	+	39	+	79834	79872	(79834,79872)	MAPAHRTSGRSRV	WP_011315442.1	0.89	0.83	TonB-dependent receptor [Nitrobacter winogradskyi]
AST-2 sp	79792	80725	+	33	+	79886	79918	(79886,79918)	MDTCPPPALWR	WP_137867655.1	7.0	1	NAD-dependent epimerase/dehydratase family protein [unclassified Sphingomonadaceae (miscellaneous)]
AST-2 sp	79792	80725	+	366	+	80209	80574	(80209,80574)	MRGGPGPAVARVHSPPSTKHPSMASADRTSRGPTSNMRLRKDSDERMHDTDPPGSRSGANWFRAPVTTMSRSPPRSIVECGGVPAIICALLARDPACLWTGPPGLVLFPPPMPPYHGPGSPD	AWO71046.1	3e-80	1	hypothetical protein [Human alphaherpesvirus 1]
AST-2 sp	79792	80725	+	102	+	80469	80570	(80469,80570)	MCPAGQRPGLFMDRTPGVSVVSATHAPVPWPRFP	AWW09860.1	0.009	1	hypothetical protein [Human alphaherpesvirus 1]
AST-2	79792	80725	+	681	+	79894	80574	(79894,80574)	MSPARTLAMNAGVPSGRPCGSKRYAVSPSLNSPIPRGPMVRSVYDRGRRAHGPAKNVCAGHCVSSRPAAGSPKKPTSPYTREKTQRSPPRAPGYSRKLGSSTIEHMRGGPGPAVARVHSPPSTKHPSMASADRTSRGPTSNMRLRKDSDERMHDTDPPGSRSGANWFRAPVTTMSRSPPRSIVECGGVPAIICALLARDPACLWTGPPGLVLFPPPMPPYHGPGSPD	AWO71046.1	5e-158	1	hypothetical protein [Human alphaherpesvirus 1]
AST-2	79792	80725	+	39	+	79834	79872	(79834,79872)	MAPAHRTSGRSRV	WP_011315442.1	0.89	0.83	TonB-dependent receptor [Nitrobacter winogradskyi]
AST-2	79792	80725	+	33	+	79886	79918	(79886,79918)	MDTCPPPALWR	WP_137867655.1	7.0	1	NAD-dependent epimerase/dehydratase family protein [unclassified Sphingomonadaceae (miscellaneous)]
AST-2	79792	80725	+	102	+	80469	80570	(80469,80570)	MCPAGQRPGLFMDRTPGVSVVSATHAPVPWPRFP	AWW09860.1	0.009	1	hypothetical protein [Human alphaherpesvirus 1]
AST-2	79792	80725	+	165	+	80555	80719	(80555,80719)	MAPVPLIRLRVAVIASQKPSCVCLSWSSTPPPARPHTITPRTTHGGGRNIIKLYW	AWW08505.1	6e-09	0.71	hypothetical protein [Human alphaherpesvirus 1]
AST-2-sp2	79792	80725	+	39	+	79834	79872	(79834,79872)	MAPAHRTSGRSRV	WP_011315442.1	0.89	0.83	TonB-dependent receptor [Nitrobacter winogradskyi]
AST-2-sp2	79792	80725	+	33	+	79886	79918	(79886,79918)	MDTCPPPALWR	WP_137867655.1	7.0	1	NAD-dependent epimerase/dehydratase family protein [unclassified Sphingomonadaceae (miscellaneous)]
AST-2-sp2	79792	80725	+	366	+	80209	80574	(80209,80574)	MRGGPGPAVARVHSPPSTKHPSMASADRTSRGPTSNMRLRKDSDERMHDTDPPGSRSGANWFRAPVTTMSRSPPRSIVECGGVPAIICALLARDPACLWTGPPGLVLFPPPMPPYHGPGSPD	AWO71046.1	3e-80	1	hypothetical protein [Human alphaherpesvirus 1]
AST-2-sp2	79792	80725	+	102	+	80469	80570	(80469,80570)	MCPAGQRPGLFMDRTPGVSVVSATHAPVPWPRFP	AWW09860.1	0.009	1	hypothetical protein [Human alphaherpesvirus 1]
AST-2-sp2	79792	80725	+	165	+	80555	80719	(80555,80719)	MAPVPLIRLRVAVIASQKPSCVCLSWSSTPPPARPHTITPRTTHGGGRNIIKLYW	AWW08505.1	6e-09	0.71	hypothetical protein [Human alphaherpesvirus 1]
AST-3-L	101939	103511	+	222	+	102203	102451	(102203,102451)	MASRTTASAKKLIAWAGLVFVRRSVRSRIPSPVIYQANASPCCRVWRKNTAGLSGEAKCMTPTRDNPNALSGHG	AWW11443.1	1e-46	1	hypothetical protein [Human alphaherpesvirus 1]
AST-3-L	101939	103511	+	180	+	102540	102719	(102540,102719)	MPPGAPGPARVPPEPPPWAGNGPRRRPPARRLPGSRPPRTAAPLGTAATAPPANRRPAPK
AST-3-L	101939	103511	+	105	+	102865	102969	(102865,102969)	MGCGRGFRRAPSSGSRAFPSTAHGRLVARHLLQSL	AWW10977.1	3e-15	1	hypothetical protein [Human alphaherpesvirus 1]
AST-3-L	101939	103511	+	147	+	102870	103016	(102870,103016)	MWAGLPTRAVVGLAGLPVDGARAARRPPSPPEPLARCRHPRGTPHAGTP
AST-3-L	101939	103511	+	48	+	103077	103124	(103077,103124)	MRASCAPRVREPTWWR	GBG69209.1	3.1	0.73	hypothetical protein CBR_g3908 [Chara braunii]
AST-3-L	101939	103511	+	309	+	103185	103493	(103185,103493)	MEAGVGAAGPPRDGNGRERRGRRKKTQYLPRRLPAAPAPGQMRKRSRALAFIRGPPCDTITRPWFRIYTTGPQTRLTHTPATQTPVGWLRGPVSWLVLSPTTK
AST-3-L	101939	103511	+	189	+	103222	103410	(103222,103410)	MGMDGSDGAGAKKRSISREGYPPPQPPAKCGNGPALSPLYAGRPATQSPVRGFESTRQARRRG	AWW10978.1	4e-36	1	hypothetical protein [Human alphaherpesvirus 1]
AST-3	103152	103512	+	309	+	103185	103493	(103185,103493)	MEAGVGAAGPPRDGNGRERRGRRKKTQYLPRRLPAAPAPGQMRKRSRALAFIRGPPCDTITRPWFRIYTTGPQTRLTHTPATQTPVGWLRGPVSWLVLSPTTK
AST-3	103152	103512	+	189	+	103222	103410	(103222,103410)	MGMDGSDGAGAKKRSISREGYPPPQPPAKCGNGPALSPLYAGRPATQSPVRGFESTRQARRRG	AWW10978.1	4e-36	1	hypothetical protein [Human alphaherpesvirus 1]
AST-4	110816	112131	-	63	-	110996	111058	(110996,111058)	MRRGPRGPRETGAEPQPEPRA	WP_123042635.1	0.15	0.78	30S ribosomal protein S18 [Cohnella sp. 18JY8-7]
AST-4	110816	112131	-	138	-	111077	111214	(111077,111214)	MCPWRPGPPPTPHHRRRRSRETSPRRRRCRVRCRNPRTPGRADMRF	KOF99397.1	3e-05	0.63	hypothetical protein OCBIM_22016473mg [Octopus bimaculoides]
AST-4	110816	112131	-	45	-	111162	111206	(111162,111206)	MAPGSSAHSSSPASS	RNC54787.1	5.2	0.85	telomerase reverse transcriptase [Trypanosoma cruzi]
AST-4	110816	112131	-	204	-	111246	111449	(111246,111449)	MASTKSRSNSTACWMTRATPRIVREPWTTYGAGTGMHTRSPILSVQEHTGESVSRGSAVGPTSWHRSK
AST-4	110816	112131	-	267	-	111382	111648	(111382,111648)	MEAPRVGVRGDKRRNVFAGGGDHKHWQQPSARRPVGGDFGKIRQAQAVAVGVHPRIDQQEVFYVAPDGLHKISVQQHRLLDDPCHPPHR
AST-4	110816	112131	-	444	-	111407	111850	(111407,111850)	MRTPRRSPPHPAVRCTDPGPPSGSRVAQSVPARCGTPSFQRSSHSPHPGCAGHGSPGGKRDRWAGRENGSAAGRRARRQTPERLCRRGGSQTLAAAFRTQARRGRFWQNTASAGCGRGRTPPYRSTGSFLRSSRWPPQNLGPTAPPAG
AST-4	110816	112131	-	162	-	111720	111881	(111720,111881)	MHATIRPSSSDANPSTVPPASGCTLYRPRTSVRVSRRPKCSSALRDAFLSKKLT	AWW08055.1	2e-29	1	hypothetical protein [Human alphaherpesvirus 1]
AST-4	110816	112131	-	36	-	112022	112057	(112022,112057)	MSAPWRDSPGRA		2.1	0.82	ATP-binding cassette, subfamily B [Lentzea albidocapillata]
